# Supplementary material for: Pyranonaphthoquinones and Naphthoquinones from the Stem Bark of Ventilago harmandiana and Their Anti-HIV-1 Activity
Source: J Nat Prod. 2023 Feb 14;86(3):498–507. doi: 10.1021/acs.jnatprod.2c00980 (PMC10043937; doi:10.1021/acs.jnatprod.2c00980)
Supplement: Supplementary file 2 — np2c00980_si_002.cif [file np2c00980_si_002.cif]

####################################################################### 
# 
# This file contains crystal structure data downloaded from the 
# Cambridge Structural Database (CSD) hosted by the Cambridge 
# Crystallographic Data Centre (CCDC).
# 
# Full information about CCDC data access policies and citation 
# guidelines are available at http://www.ccdc.cam.ac.uk/access/V1 
# 
# Audit and citation data items may have been added by the CCDC. 
# Please retain this information to preserve the provenance of 
# this file and to allow appropriate attribution of the data. 
# 
#######################################################################

data_ventilanone
_database_code_depnum_ccdc_archive 'CCDC 2006115'
loop_
_audit_author_name
_audit_author_address
'Samran  Prabpai'
;Mahidol University
Thailand
;
_audit_update_record             
;
2022-10-25 deposited with the CCDC.	2022-10-26 downloaded from the CCDC.
;
_audit_creation_date             2022-10-25
_audit_creation_method           
;
Olex2 1.5
(compiled 2022.04.07 svn.rca3783a0 for OlexSys, GUI svn.r6498)
;
loop_
_audit_author_footnote
.
.
.
.
.
.
.
.
.
.
.
.
.
_chemical_name_systematic        
(1R,1aS,3S,4aR)-7,9-Dihydroxy-1,3,6-trimethyl-1a,3,4,4a-tetrahydro-1H-naphtho[2,3-c]pyran-5,10-dione
_chemical_formula_moiety         'C16 H18 O5'
_chemical_formula_sum            'C16 H18 O5'
_chemical_formula_weight         290.318
_chemical_absolute_configuration .
loop_
_atom_type_symbol
_atom_type_scat_dispersion_real
_atom_type_scat_dispersion_imag
_atom_type_scat_Cromer_Mann_a1
_atom_type_scat_Cromer_Mann_a2
_atom_type_scat_Cromer_Mann_a3
_atom_type_scat_Cromer_Mann_a4
_atom_type_scat_Cromer_Mann_b1
_atom_type_scat_Cromer_Mann_b2
_atom_type_scat_Cromer_Mann_b3
_atom_type_scat_Cromer_Mann_b4
_atom_type_scat_Cromer_Mann_c
_atom_type_scat_source
_atom_type_scat_dispersion_source
C 0.01920 0.00962 2.31000 1.02000 1.58860 0.86500 20.84390 10.20750 0.56870
51.65120 0.21560 'International Tables Volume C Table 6.1.1.4 (pp. 500-502)'
'Henke, Gullikson and Davis, At. Data and Nucl. Data Tables, 1993, 54, 2'
H 0.00000 0.00000 0.49300 0.32291 0.14019 0.04081 10.51090 26.12570 3.14236
57.79970 0.00304 'International Tables Volume C Table 6.1.1.4 (pp. 500-502)'
'Henke, Gullikson and Davis, At. Data and Nucl. Data Tables, 1993, 54, 2'
O 0.05239 0.03376 3.04850 2.28680 1.54630 0.86700 13.27710 5.70110 0.32390
32.90890 0.25080 'International Tables Volume C Table 6.1.1.4 (pp. 500-502)'
'Henke, Gullikson and Davis, At. Data and Nucl. Data Tables, 1993, 54, 2'

_space_group_crystal_system      monoclinic
_space_group_IT_number           4
_space_group_name_H-M_alt        'P 21'
_space_group_name_Hall           ' P 2yb'
loop_
_space_group_symop_id
_space_group_symop_operation_xyz
1 x,y,z
2 -x,y+1/2,-z

_symmetry_Int_Tables_number      4
_cell_length_a                   4.8054(11)
_cell_length_b                   7.5474(6)
_cell_length_c                   19.632(3)
_cell_angle_alpha                90
_cell_angle_beta                 94.39(2)
_cell_angle_gamma                90
_cell_volume                     709.9(2)
_cell_formula_units_Z            2
_cell_measurement_reflns_used    6030
_cell_measurement_temperature    273
_cell_measurement_theta_max      0.778
_cell_measurement_theta_min      0.783
_exptl_absorpt_coefficient_mu    0.837
_exptl_absorpt_correction_T_max  0.7531
_exptl_absorpt_correction_T_min  0.6897
_exptl_absorpt_correction_type   multi-scan
_exptl_absorpt_process_details   
;
SADABS-2016/2 (Bruker,2016/2) was used for absorption correction.
wR2(int) was 0.1101 before and 0.0476 after correction.
The Ratio of minimum to maximum transmission is 0.9158.
The \l/2 correction factor is Not present.
;
_exptl_crystal_colour            orange
_exptl_crystal_colour_primary    orange
_exptl_crystal_density_diffrn    1.358
_exptl_crystal_description       rod
_exptl_crystal_F_000             308.0
_exptl_crystal_preparation       'slow evaperate'
_exptl_crystal_size_max          0.35
_exptl_crystal_size_mid          0.3
_exptl_crystal_size_min          0.3
_diffrn_reflns_av_R_equivalents  0.0211
_diffrn_reflns_av_unetI/netI     0.0243
_diffrn_reflns_Laue_measured_fraction_full 0.9820
_diffrn_reflns_Laue_measured_fraction_max 0.9815
_diffrn_reflns_limit_h_max       5
_diffrn_reflns_limit_h_min       -5
_diffrn_reflns_limit_k_max       9
_diffrn_reflns_limit_k_min       -9
_diffrn_reflns_limit_l_max       23
_diffrn_reflns_limit_l_min       -22
_diffrn_reflns_number            6864
_diffrn_reflns_point_group_measured_fraction_full 0.9552
_diffrn_reflns_point_group_measured_fraction_max 0.9538
_diffrn_reflns_theta_full        67.6786
_diffrn_reflns_theta_max         68.21
_diffrn_reflns_theta_min         4.52
_diffrn_ambient_temperature      273
_diffrn_detector                 'Bruker APEX2 area detector'
_diffrn_detector_area_resol_mean 7.9
_diffrn_detector_type            'CCD area detector'
_diffrn_measured_fraction_theta_full 0.9820
_diffrn_measured_fraction_theta_max 0.9815
_diffrn_measurement_device       'three-circle diffractometer'
_diffrn_measurement_device_type  'Bruker SMART APEX2 area detector'
_diffrn_measurement_method       '\w and \f scans'
_diffrn_radiation_monochromator  'mirror optics'
_diffrn_radiation_probe          x-ray
_diffrn_radiation_type           'Cu K\a'
_diffrn_radiation_wavelength     1.54178
_diffrn_source                   'microfocus sealed X-ray tube'
_diffrn_source_type              'Incoatec I\ms'
_reflns_Friedel_coverage         0.921
_reflns_limit_h_max              5
_reflns_limit_h_min              -5
_reflns_limit_k_max              9
_reflns_limit_k_min              -9
_reflns_limit_l_max              23
_reflns_limit_l_min              -23
_reflns_number_gt                2342
_reflns_number_total             2480
_reflns_threshold_expression     I>=2u(I)
_computing_cell_refinement       'SAINT V8.38A (Bruker, 2018)'
_computing_data_reduction        'SAINT V8.38A (Bruker, 2018)'
_computing_molecular_graphics    'Olex2 1.5 (Dolomanov et al., 2009)'
_computing_publication_material  'Olex2 1.5 (Dolomanov et al., 2009)'
_computing_structure_refinement  'olex2.refine 1.5 (Bourhis et al., 2015)'
_computing_structure_solution    'olex2.solve 1.5 (Bourhis et al., 2015)'
_refine_diff_density_max         0.1680
_refine_diff_density_min         -0.1455
_refine_diff_density_rms         0.0341
_refine_ls_abs_structure_details 
'Hooft, R.W.W., Straver, L.H., Spek, A.L. (2010). J. Appl. Cryst., 43, 665-668.'
_refine_ls_abs_structure_Flack   0.12(8)
_refine_ls_d_res_high            0.8302
_refine_ls_d_res_low             9.7872
_refine_ls_extinction_coef       0.0095(16)
_refine_ls_extinction_expression Fc^*^=kFc[1+0.001xFc^2^\l^3^/sin(2\q)]^-1/4^
_refine_ls_goodness_of_fit_ref   1.1154
_refine_ls_hydrogen_treatment    constr
_refine_ls_matrix_type           full
_refine_ls_number_constraints    29
_refine_ls_number_parameters     196
_refine_ls_number_reflns         2480
_refine_ls_number_restraints     1
_refine_ls_R_factor_all          0.0324
_refine_ls_R_factor_gt           0.0304
_refine_ls_restrained_S_all      1.1154
_refine_ls_shift/su_max          -0.0007
_refine_ls_shift/su_mean         0.0000
_refine_ls_structure_factor_coef Fsqd
_refine_ls_weighting_details     
'w=1/[\s^2^(Fo^2^)+(0.0470P)^2^+0.0334P] where P=(Fo^2^+2Fc^2^)/3'
_refine_ls_weighting_scheme      calc
_refine_ls_wR_factor_gt          0.0793
_refine_ls_wR_factor_ref         0.0809
_olex2_refinement_description    
;
1. Fixed Uiso
 At 1.2 times of:
  All C(H) groups, All C(H,H) groups
 At 1.5 times of:
  All C(H,H,H) groups, All O(H) groups
2.a Ternary CH refined with riding coordinates:
 C1(H1), C1A(H1A), C3(H3), C4A(H4Aa)
2.b Secondary CH2 refined with riding coordinates:
 C4(H4a,H4b)
2.c Aromatic/amide H refined with riding coordinates:
 C8(H8)
2.d Idealised Me refined as rotating group:
 C11(H11a,H11b,H11c), C12(H12a,H12b,H12c), C13(H13a,H13b,H13c)
2.e Idealised tetrahedral OH refined as rotating group:
 O7(H7), O9(H9)
;
_atom_sites_solution_primary     iterative
loop_
_atom_site_label
_atom_site_type_symbol
_atom_site_fract_x
_atom_site_fract_y
_atom_site_fract_z
_atom_site_U_iso_or_equiv
_atom_site_adp_type
_atom_site_occupancy
_atom_site_refinement_flags_posn
C1 C 0.1057(4) 0.7458(2) 0.65547(8) 0.0439(4) Uani 1.000000 .
H1 H -0.0938(4) 0.7185(2) 0.64832(8) 0.0527(4) Uiso 1.000000 R
C1A C 0.2403(3) 0.62555(18) 0.71202(8) 0.0369(3) Uani 1.000000 .
H1A H 0.4297(3) 0.66992(18) 0.72362(8) 0.0442(4) Uiso 1.000000 R
C3 C 0.2171(4) 0.5416(2) 0.56815(8) 0.0491(4) Uani 1.000000 .
H3 H 0.0209(4) 0.5052(2) 0.56360(8) 0.0590(5) Uiso 1.000000 R
C4 C 0.3765(3) 0.4199(2) 0.61841(8) 0.0449(4) Uani 1.000000 .
H4a H 0.3607(3) 0.2989(2) 0.60194(8) 0.0538(4) Uiso 1.000000 R
H4b H 0.5725(3) 0.4521(2) 0.62169(8) 0.0538(4) Uiso 1.000000 R
C4A C 0.2668(3) 0.43107(19) 0.68811(7) 0.0360(3) Uani 1.000000 .
H4Aa H 0.0807(3) 0.37725(19) 0.68556(7) 0.0432(4) Uiso 1.000000 R
C5 C 0.4473(3) 0.33680(17) 0.74340(7) 0.0357(3) Uani 1.000000 .
C5A C 0.3501(3) 0.34548(18) 0.81374(7) 0.0344(3) Uani 1.000000 .
C6 C 0.4224(3) 0.2178(2) 0.86273(8) 0.0395(3) Uani 1.000000 .
C7 C 0.3125(3) 0.2358(2) 0.92704(8) 0.0434(4) Uani 1.000000 .
C8 C 0.1350(4) 0.3717(2) 0.94131(8) 0.0455(4) Uani 1.000000 .
H8 H 0.0653(4) 0.3796(2) 0.98411(8) 0.0546(4) Uiso 1.000000 R
C9 C 0.0610(3) 0.4966(2) 0.89168(7) 0.0412(4) Uani 1.000000 .
C9A C 0.1681(3) 0.48779(19) 0.82744(7) 0.0358(3) Uani 1.000000 .
C10 C 0.0926(3) 0.6239(2) 0.77659(8) 0.0392(3) Uani 1.000000 .
C11 C 0.1428(5) 0.9412(2) 0.67186(10) 0.0664(6) Uani 1.000000 .
H11a H 0.3383(5) 0.9687(5) 0.6776(9) 0.0996(9) Uiso 1.000000 GR
H11b H 0.056(3) 1.0106(2) 0.6351(4) 0.0996(9) Uiso 1.000000 GR
H11c H 0.057(3) 0.9680(5) 0.7133(5) 0.0996(9) Uiso 1.000000 GR
C12 C 0.3284(5) 0.5429(3) 0.49835(9) 0.0705(6) Uani 1.000000 .
H12a H 0.227(3) 0.6285(17) 0.4699(3) 0.1057(9) Uiso 1.000000 GR
H12b H 0.5228(11) 0.574(2) 0.50258(14) 0.1057(9) Uiso 1.000000 GR
H12c H 0.306(3) 0.4276(7) 0.4781(4) 0.1057(9) Uiso 1.000000 GR
C13 C 0.5986(4) 0.0570(2) 0.85127(10) 0.0563(5) Uani 1.000000 .
H13a H 0.570(2) 0.0207(12) 0.8044(2) 0.0845(7) Uiso 1.000000 GR
H13b H 0.7918(5) 0.0854(6) 0.8618(7) 0.0845(7) Uiso 1.000000 GR
H13c H 0.546(2) -0.0376(6) 0.8803(5) 0.0845(7) Uiso 1.000000 GR
O2 O 0.2343(3) 0.71911(15) 0.59341(6) 0.0516(3) Uani 1.000000 .
O5 O 0.6623(2) 0.26300(16) 0.73117(6) 0.0515(3) Uani 1.000000 .
O7 O 0.3886(3) 0.11065(18) 0.97398(6) 0.0645(4) Uani 1.000000 .
H7 H 0.302(4) 0.125(2) 1.0079(6) 0.0967(6) Uiso 1.000000 GR
O9 O -0.1168(3) 0.62768(17) 0.90728(6) 0.0574(4) Uani 1.000000 .
H9 H -0.155(4) 0.689(2) 0.8734(4) 0.0861(5) Uiso 1.000000 GR
O10 O -0.0915(3) 0.73447(17) 0.78614(6) 0.0605(4) Uani 1.000000 .

loop_
_atom_site_aniso_label
_atom_site_aniso_U_11
_atom_site_aniso_U_22
_atom_site_aniso_U_33
_atom_site_aniso_U_12
_atom_site_aniso_U_13
_atom_site_aniso_U_23
C1 0.0534(9) 0.0405(8) 0.0378(8) 0.0017(7) 0.0029(7) 0.0044(7)
C1A 0.0417(8) 0.0337(7) 0.0351(8) -0.0012(6) 0.0027(6) -0.0012(6)
C3 0.0566(10) 0.0556(10) 0.0355(8) -0.0089(8) 0.0050(7) 0.0002(7)
C4 0.0538(9) 0.0457(8) 0.0367(8) -0.0044(7) 0.0140(7) -0.0023(6)
C4A 0.0402(7) 0.0360(7) 0.0327(7) -0.0017(6) 0.0092(5) -0.0009(6)
C5 0.0383(8) 0.0315(7) 0.0386(8) -0.0007(6) 0.0104(6) -0.0007(6)
C5A 0.0346(7) 0.0357(7) 0.0333(7) 0.0014(6) 0.0057(6) -0.0006(6)
C6 0.0417(8) 0.0398(8) 0.0373(8) 0.0028(6) 0.0043(6) 0.0010(6)
C7 0.0500(9) 0.0448(8) 0.0358(8) 0.0015(7) 0.0064(6) 0.0065(6)
C8 0.0533(9) 0.0539(9) 0.0306(8) 0.0027(7) 0.0107(6) -0.0017(7)
C9 0.0469(8) 0.0429(8) 0.0344(8) 0.0063(7) 0.0072(6) -0.0057(6)
C9A 0.0393(7) 0.0367(7) 0.0317(7) 0.0022(6) 0.0044(5) -0.0041(6)
C10 0.0458(8) 0.0375(7) 0.0342(8) 0.0069(7) 0.0026(6) -0.0043(6)
C11 0.1027(16) 0.0368(9) 0.0584(12) 0.0032(10) -0.0021(10) 0.0063(8)
C12 0.0975(16) 0.0784(13) 0.0363(10) -0.0006(12) 0.0101(10) 0.0046(9)
C13 0.0702(12) 0.0502(9) 0.0496(10) 0.0224(9) 0.0109(8) 0.0085(7)
O2 0.0698(7) 0.0459(6) 0.0395(6) -0.0058(5) 0.0066(5) 0.0072(5)
O5 0.0479(6) 0.0566(7) 0.0524(7) 0.0137(5) 0.0207(5) 0.0043(5)
O7 0.0861(10) 0.0641(8) 0.0454(7) 0.0200(7) 0.0189(6) 0.0197(6)
O9 0.0774(9) 0.0587(7) 0.0382(6) 0.0265(7) 0.0178(6) -0.0031(5)
O10 0.0766(8) 0.0577(7) 0.0487(7) 0.0331(7) 0.0142(6) 0.0034(6)

loop_
_geom_bond_atom_site_label_1
_geom_bond_atom_site_label_2
_geom_bond_distance
_geom_bond_site_symmetry_2
_geom_bond_publ_flag
C1 H1 0.9800 . ?
C1 C1A 1.538(2) . ?
C1 C11 1.517(2) . ?
C1 O2 1.422(2) . ?
C1A H1A 0.9800 . ?
C1A C4A 1.549(2) . ?
C1A C10 1.500(2) . ?
C3 H3 0.9800 . ?
C3 C4 1.513(2) . ?
C3 C12 1.509(3) . ?
C3 O2 1.428(2) . ?
C4 H4a 0.9700 . ?
C4 H4b 0.9700 . ?
C4 C4A 1.506(2) . ?
C4A H4Aa 0.9800 . ?
C4A C5 1.514(2) . ?
C5 C5A 1.493(2) . ?
C5 O5 1.2136(19) . ?
C5A C6 1.387(2) . ?
C5A C9A 1.4238(19) . ?
C6 C7 1.412(2) . ?
C6 C13 1.506(2) . ?
C7 C8 1.377(2) . ?
C7 O7 1.3503(19) . ?
C8 H8 0.9300 . ?
C8 C9 1.382(2) . ?
C9 C9A 1.400(2) . ?
C9 O9 1.3575(19) . ?
C9A C10 1.459(2) . ?
C10 O10 1.2404(19) . ?
C11 H11a 0.9600 . ?
C11 H11b 0.9600 . ?
C11 H11c 0.9600 . ?
C12 H12a 0.9600 . ?
C12 H12b 0.9600 . ?
C12 H12c 0.9600 . ?
C13 H13a 0.9600 . ?
C13 H13b 0.9600 . ?
C13 H13c 0.9600 . ?
O7 H7 0.8200 . ?
O9 H9 0.8200 . ?

loop_
_geom_angle_atom_site_label_1
_geom_angle_atom_site_label_2
_geom_angle_atom_site_label_3
_geom_angle
_geom_angle_site_symmetry_1
_geom_angle_site_symmetry_3
_geom_angle_publ_flag
C1A C1 H1 109.40(8) . . ?
C11 C1 H1 109.40(12) . . ?
C11 C1 C1A 112.60(13) . . ?
O2 C1 H1 109.40(8) . . ?
O2 C1 C1A 110.41(13) . . ?
O2 C1 C11 105.52(15) . . ?
H1A C1A C1 107.32(8) . . ?
C4A C1A C1 112.34(12) . . ?
C4A C1A H1A 107.32(8) . . ?
C10 C1A C1 114.53(13) . . ?
C10 C1A H1A 107.32(8) . . ?
C10 C1A C4A 107.67(12) . . ?
C4 C3 H3 108.94(9) . . ?
C12 C3 H3 108.94(11) . . ?
C12 C3 C4 113.54(16) . . ?
O2 C3 H3 108.94(9) . . ?
O2 C3 C4 109.27(13) . . ?
O2 C3 C12 107.11(14) . . ?
H4a C4 C3 109.37(9) . . ?
H4b C4 C3 109.37(9) . . ?
H4b C4 H4a 108.0 . . ?
C4A C4 C3 111.31(13) . . ?
C4A C4 H4a 109.37(8) . . ?
C4A C4 H4b 109.37(8) . . ?
C4 C4A C1A 111.78(12) . . ?
H4Aa C4A C1A 108.20(8) . . ?
H4Aa C4A C4 108.20(8) . . ?
C5 C4A C1A 106.49(11) . . ?
C5 C4A C4 113.80(13) . . ?
C5 C4A H4Aa 108.20(7) . . ?
C5A C5 C4A 116.09(12) . . ?
O5 C5 C4A 121.57(14) . . ?
O5 C5 C5A 122.31(13) . . ?
C6 C5A C5 122.11(13) . . ?
C9A C5A C5 116.63(12) . . ?
C9A C5A C6 121.20(14) . . ?
C7 C6 C5A 117.54(14) . . ?
C13 C6 C5A 124.75(14) . . ?
C13 C6 C7 117.64(14) . . ?
C8 C7 C6 122.24(14) . . ?
O7 C7 C6 116.29(15) . . ?
O7 C7 C8 121.46(14) . . ?
H8 C8 C7 120.17(9) . . ?
C9 C8 C7 119.65(14) . . ?
C9 C8 H8 120.17(9) . . ?
C9A C9 C8 120.68(14) . . ?
O9 C9 C8 118.06(14) . . ?
O9 C9 C9A 121.26(13) . . ?
C9 C9A C5A 118.66(13) . . ?
C10 C9A C5A 121.75(12) . . ?
C10 C9A C9 119.59(12) . . ?
C9A C10 C1A 118.37(13) . . ?
O10 C10 C1A 120.75(14) . . ?
O10 C10 C9A 120.88(14) . . ?
H11a C11 C1 109.5 . . ?
H11b C11 C1 109.5 . . ?
H11b C11 H11a 109.5 . . ?
H11c C11 C1 109.5 . . ?
H11c C11 H11a 109.5 . . ?
H11c C11 H11b 109.5 . . ?
H12a C12 C3 109.5 . . ?
H12b C12 C3 109.5 . . ?
H12b C12 H12a 109.5 . . ?
H12c C12 C3 109.5 . . ?
H12c C12 H12a 109.5 . . ?
H12c C12 H12b 109.5 . . ?
H13a C13 C6 109.5 . . ?
H13b C13 C6 109.5 . . ?
H13b C13 H13a 109.5 . . ?
H13c C13 C6 109.5 . . ?
H13c C13 H13a 109.5 . . ?
H13c C13 H13b 109.5 . . ?
C3 O2 C1 114.38(12) . . ?
H7 O7 C7 109.5 . . ?
H9 O9 C9 109.5 . . ?

loop_
_geom_torsion_atom_site_label_1
_geom_torsion_atom_site_label_2
_geom_torsion_atom_site_label_3
_geom_torsion_atom_site_label_4
_geom_torsion
_geom_torsion_site_symmetry_1
_geom_torsion_site_symmetry_2
_geom_torsion_site_symmetry_3
_geom_torsion_site_symmetry_4
_geom_torsion_publ_flag
C1 C1A C4A C4 45.06(14) . . . . ?
C1 C1A C4A C5 169.91(12) . . . . ?
C1 C1A C10 C9A 167.41(13) . . . . ?
C1 C1A C10 O10 -11.80(16) . . . . ?
C1 O2 C3 C4 -63.96(13) . . . . ?
C1 O2 C3 C12 172.66(15) . . . . ?
C1A C4A C4 C3 -49.50(14) . . . . ?
C1A C4A C5 C5A 55.68(13) . . . . ?
C1A C4A C5 O5 -122.34(12) . . . . ?
C1A C10 C9A C5A -7.96(16) . . . . ?
C1A C10 C9A C9 171.71(13) . . . . ?
C3 C4 C4A C5 -170.18(12) . . . . ?
C4 C4A C5 C5A 179.28(12) . . . . ?
C4 C4A C5 O5 1.26(15) . . . . ?
C4A C5 C5A C6 154.95(12) . . . . ?
C4A C5 C5A C9A -22.31(13) . . . . ?
C5 C5A C6 C7 -178.18(14) . . . . ?
C5 C5A C6 C13 -1.13(18) . . . . ?
C5 C5A C9A C9 177.01(12) . . . . ?
C5 C5A C9A C10 -3.31(15) . . . . ?
C5A C6 C7 C8 1.39(18) . . . . ?
C5A C6 C7 O7 -179.33(15) . . . . ?
C5A C9A C9 C8 1.34(16) . . . . ?
C5A C9A C9 O9 -179.00(13) . . . . ?
C5A C9A C10 O10 171.24(15) . . . . ?
C6 C7 C8 C9 -0.37(18) . . . . ?
C7 C8 C9 C9A -1.03(19) . . . . ?
C7 C8 C9 O9 179.30(16) . . . . ?
C8 C9 C9A C10 -178.34(14) . . . . ?
C9 C9A C10 O10 -9.08(16) . . . . ?

loop_
_diffrn_refln_index_h
_diffrn_refln_index_k
_diffrn_refln_index_l
_diffrn_refln_intensity_net
_diffrn_refln_intensity_u
1 0 0 5.9 0.4
1 0 0 6 0.4
-1 0 0 6.2 0.4
2 0 0 290.67 8.2
2 0 0 293.27 8.3
-2 0 0 295.37 8.2
-3 0 0 5.3 1.1
4 0 0 154.08 4.8
4 0 0 152.98 4.8
4 0 0 148.99 4.8
5 0 0 2.6 0.9
0 -1 0 0.1 0.1
0 -1 0 0 0.1
0 1 0 0 0.1
1 -1 0 2077.49 57.19
1 -1 0 2114.19 57.49
1 1 0 2096.29 57.09
-1 1 0 2096.99 57.89
2 -1 0 81.39 2.4
-2 -1 0 81.99 2.3
-2 1 0 79.29 2.6
3 -1 0 314.37 8.7
3 -1 0 307.57 8.8
3 1 0 298.77 8.7
-3 1 0 294.47 8.7
-3 1 0 311.87 9
4 -1 0 2.2 0.8
-4 -1 0 1.1 1
4 -1 0 2.1 0.8
4 1 0 2.5 0.9
4 1 0 0.8 0.8
4 1 0 2.5 1
4 1 0 1.8 0.7
5 -1 0 8.6 1.4
5 -1 0 6.9 1
5 -1 0 4.4 1.2
5 1 0 6.1 0.9
0 -2 0 464.65 12.6
0 -2 0 454.85 12.7
1 -2 0 80.99 2.3
1 -2 0 76.79 2.5
-1 -2 0 73.09 2.3
-1 2 0 79.29 2.4
1 2 0 75.19 2.2
2 -2 0 21 0.9
-2 2 0 20.1 1.2
3 -2 0 30.3 1.7
-3 -2 0 35 1.6
3 -2 0 30.5 1.4
3 -2 0 30.4 1.5
3 2 0 34.9 1.5
3 2 0 37.2 1.8
-3 2 0 30.3 2
-3 2 0 31.2 1.4
4 -2 0 6.4 1
4 -2 0 7.6 1.2
4 -2 0 6.2 0.9
-4 -2 0 9.3 1.8
4 2 0 8.2 1
-4 2 0 7.6 1.1
4 2 0 7.1 1.3
5 -2 0 15.3 1.5
5 -2 0 14.7 1.2
5 2 0 15.6 1.2
0 -3 0 0.3 0.2
0 3 0 0.3 0.3
1 -3 0 116.59 3.6
-1 -3 0 119.79 3.5
1 -3 0 118.49 3.5
-1 3 0 118.49 3.7
1 3 0 123.59 3.4
2 -3 0 33.5 1.3
-2 -3 0 33.7 1.4
2 -3 0 32 1.5
-2 3 0 33.4 1.7
3 -3 0 12.2 1.6
-3 -3 0 10.4 1.2
3 -3 0 11.4 1.1
3 -3 0 10.2 1.2
3 -3 0 9.9 1.1
3 3 0 11 1.3
-3 3 0 12.1 0.9
3 3 0 11.3 1.4
4 -3 0 2.4 0.8
4 -3 0 1.4 1
4 -3 0 3.1 0.8
-4 -3 0 2.5 1.4
4 3 0 0.8 0.7
-4 3 0 0.7 0.7
5 -3 0 9.9 1.7
5 -3 0 10.5 1
5 3 0 12.1 1.1
0 -4 0 143.39 4.3
0 -4 0 146.99 4.4
0 4 0 155.28 4.5
-1 -4 0 145.59 4.4
1 -4 0 149.88 4.3
1 -4 0 144.49 4.4
1 4 0 144.39 4.2
-1 4 0 141.79 4.3
-1 4 0 147.89 4.6
2 -4 0 13.3 0.9
2 -4 0 13.4 1
2 -4 0 13.5 1.3
-2 -4 0 11 1
-2 4 0 13.5 1.7
-2 4 0 13.4 1
3 -4 0 17 1.3
-3 -4 0 22.2 1.7
3 -4 0 18 1.4
3 -4 0 15.4 1.7
3 -4 0 17 1.5
3 4 0 21.2 1.5
-3 4 0 18.5 1.2
4 -4 0 3.1 1.2
4 -4 0 2.5 0.7
4 -4 0 2.3 1
-4 4 0 2.8 0.8
4 4 0 2.8 0.7
5 -4 0 1.3 0.6
5 4 0 0.7 0.5
-5 4 0 0 1.5
0 -5 0 0 0.5
0 -5 0 0.8 0.7
0 -5 0 -0.2 0.3
0 5 0 -1.1 0.9
0 5 0 -0.1 0.4
-1 -5 0 100.69 3.4
1 -5 0 110.99 3.4
1 -5 0 108.89 3.5
1 -5 0 110.29 3.6
-1 -5 0 106.19 3.5
1 -5 0 105.29 3.4
-1 5 0 108.39 4
1 5 0 110.49 3.4
1 5 0 104.29 3.5
-1 5 0 110.79 3.4
2 -5 0 15.4 1.2
2 -5 0 16.1 1.3
2 -5 0 17 1.3
-2 -5 0 15.2 1.4
2 -5 0 16.4 1.2
2 5 0 14.9 1.2
-2 5 0 16.9 1.1
2 5 0 11.7 1.9
3 -5 0 28 1.5
3 -5 0 26.1 1.8
3 -5 0 28.9 1.6
-3 -5 0 25.5 2.5
3 -5 0 25.5 1.7
3 5 0 26.1 1.6
3 5 0 25.3 1.5
-3 5 0 28.9 2
-3 5 0 26.5 1.4
4 -5 0 10.9 1.4
4 -5 0 10.3 1.6
-4 5 0 11.5 1.1
4 5 0 9.1 1.1
0 -6 0 87.99 3.1
0 -6 0 94.99 3
0 -6 0 90.19 3
0 -6 0 92.09 3.3
0 6 0 91.19 3
0 6 0 91.19 3.1
1 -6 0 29.9 1.7
1 -6 0 25 1.4
-1 -6 0 25 1.4
-1 -6 0 25.3 1.9
1 -6 0 24.3 1.4
1 -6 0 24.5 1.9
-1 -6 0 24.2 1.3
-1 6 0 26.7 1.4
1 6 0 26.8 1.7
-1 6 0 27.4 1.6
-2 -6 0 20.6 1.3
2 -6 0 25.9 1.6
2 -6 0 25.4 1.4
2 -6 0 24.4 1.4
2 -6 0 26.1 1.5
2 6 0 24.2 1.3
-2 6 0 24.3 1.7
-2 6 0 23.5 1.3
3 -6 0 15.6 1.5
3 -6 0 14.2 1.4
3 -6 0 13.4 2
-3 -6 0 17.4 1.3
3 -6 0 15.1 1.2
3 6 0 17.2 1.2
3 6 0 14.4 1.4
4 -6 0 3.3 0.7
-4 6 0 3 0.6
4 6 0 3.5 0.7
0 -7 0 0.2 0.6
0 -7 0 -0.2 0.7
0 7 0 0.5 1.1
0 7 0 -0.4 0.5
1 -7 0 17.8 1.3
-1 -7 0 18.4 1.4
1 -7 0 17.7 1.3
-1 -7 0 19.5 1.2
1 -7 0 17.5 1.6
1 -7 0 18.3 1.2
-1 7 0 15.8 1.8
-1 7 0 17.4 1.3
-1 7 0 17.8 1.8
1 7 0 20.9 1.2
2 -7 0 10.3 1
-2 -7 0 10.5 1.3
-2 -7 0 10.7 1
2 -7 0 14 1.8
2 -7 0 10.1 1.4
2 -7 0 10.9 1.1
-2 7 0 9.7 1.2
2 7 0 11.8 1
3 -7 0 14.2 1.9
3 -7 0 17.7 1.1
-3 -7 0 16.2 1.3
3 7 0 15.2 1.1
-3 7 0 16.5 1.1
0 -8 0 86.39 3.3
0 -8 0 91.59 2.9
0 -8 0 91.89 3.3
0 -8 0 90.09 3.1
0 8 0 93.09 3
-1 -8 0 37 1.6
1 -8 0 39.9 1.6
-1 -8 0 37.5 1.5
1 -8 0 37.3 1.6
-1 -8 0 37.5 2.1
1 -8 0 38 1.8
1 8 0 40 1.6
-1 8 0 40.5 1.7
-2 -8 0 1.3 0.5
2 -8 0 0.7 0.5
2 -8 0 2.2 0.6
-2 -8 0 1.5 0.5
2 -8 0 0.1 0.9
2 -8 0 2.7 0.7
-2 8 0 1.1 0.9
2 8 0 1.1 0.5
0 -9 0 0 0.4
0 -9 0 0.7 0.4
0 -9 0 -0.6 0.7
0 9 0 0.2 0.5
4 0 -1 21.1 1.7
4 0 -1 25.3 1.6
4 0 -1 22 2.1
4 0 -1 21.9 1.5
3 0 -1 1.9 0.6
2 0 -1 247.18 7
2 0 -1 249.38 7.1
-2 0 1 245.78 7
1 0 -1 2172.08 61.49
-1 0 1 2238.68 61.99
1 0 -1 2323.67 61.89
1 0 -1 2301.17 61.59
0 0 -1 0 0.1
1 0 1 2964.8 79.69
-1 0 -1 2908.11 79.69
1 0 1 2854.31 79.39
2 0 1 617.54 16.7
-2 0 -1 594.64 16.6
2 0 1 594.14 16.6
-3 0 -1 0.8 0.7
3 0 1 0.6 0.6
3 0 1 0.2 0.4
4 0 1 171.78 5.4
-4 0 -1 165.38 5.5
4 0 1 166.88 5.2
4 0 1 163.98 5.2
5 0 1 9.2 1.7
5 0 1 8.3 1.4
5 -1 -1 4.7 0.8
5 -1 -1 5.2 1
5 1 -1 6.9 1.1
4 -1 -1 3.9 0.8
-4 -1 1 1.8 0.9
4 -1 -1 5.3 1.3
4 -1 -1 3 0.8
4 -1 -1 4 1
4 1 -1 3.7 0.8
4 1 -1 3.6 1.2
4 1 -1 2.3 0.9
4 1 -1 3.6 0.8
3 -1 -1 325.67 9.5
3 -1 -1 338.57 9.4
-3 1 1 340.67 9.7
3 1 -1 335.17 9.5
-3 1 1 318.87 9.4
2 -1 -1 43.5 1.4
-2 -1 1 35.1 1.3
-2 1 1 42.5 1.5
-1 -1 1 207.78 5.5
1 -1 -1 193.98 5.6
1 -1 -1 207.58 5.7
-1 1 1 194.38 5.7
1 1 -1 200.18 5.5
0 -1 -1 2188.18 60.59
0 -1 1 2248.97 60.59
0 -1 -1 2247.28 60.59
0 -1 1 2176.78 60.29
0 1 1 2187.98 60.59
0 1 -1 2223.28 60.59
1 -1 1 9523.25 262.97
-1 -1 -1 9718.33 263.47
1 -1 1 9999 263.87
-1 1 -1 9417.56 263.77
2 -1 1 628.84 17.6
2 1 1 658.53 17.5
-2 1 -1 629.64 17.7
-3 -1 -1 155.78 4.7
3 -1 1 148.99 4.4
3 -1 1 150.78 4.6
3 1 1 149.88 4.5
-3 1 -1 144.09 4.7
-3 1 -1 144.59 4.5
4 -1 1 6.6 1.1
4 -1 1 4.4 1.1
4 -1 1 4.3 0.9
-4 -1 -1 8.3 1.7
4 1 1 5.4 0.9
4 1 1 6.2 0.9
4 1 1 5.2 0.9
5 -1 1 8.6 1.4
5 -1 1 7.3 1
5 -1 1 10.1 1.6
5 -2 -1 11.2 1.2
5 -2 -1 11.1 1.7
5 2 -1 13.8 1.2
4 -2 -1 57.59 2.4
4 -2 -1 55.29 2.3
4 -2 -1 57.99 2.3
-4 -2 1 58.39 2.8
4 2 -1 60.29 2.5
4 2 -1 61.19 2.3
-4 2 1 57.79 2.2
-3 -2 1 147.99 4.5
3 -2 -1 136.69 4.4
3 -2 -1 143.89 4.3
3 -2 -1 136.99 4.4
3 2 -1 142.79 4.4
3 2 -1 135.89 4.5
-3 2 1 137.29 4.3
-3 2 1 137.29 4.8
3 2 -1 164.78 4.9
2 -2 -1 127.99 3.8
-2 -2 1 132.99 3.9
-2 2 1 134.99 4.1
2 2 -1 126.19 3.7
1 -2 -1 16.4 0.7
-1 -2 1 14.6 0.7
1 -2 -1 15.8 0.9
1 -2 -1 16.5 0.6
-1 2 1 16.3 0.8
1 2 -1 14.3 0.6
0 -2 -1 365.86 9.6
0 -2 1 350.36 9.6
0 -2 1 354.86 9.6
0 -2 -1 339.57 9.6
0 2 -1 366.46 9.6
0 2 1 311.57 9.8
1 -2 1 1105.49 30.4
1 -2 1 1139.69 30.2
-1 -2 -1 1105.19 30.2
-1 2 -1 1133.39 30.5
1 2 1 1041.5 30.1
-2 -2 -1 367.26 10.6
2 -2 1 375.26 10.5
-2 2 -1 386.66 10.7
3 -2 1 45.5 1.7
3 -2 1 43.8 1.8
3 -2 1 43.9 2
-3 -2 -1 45.4 1.9
3 2 1 44 2.1
-3 2 -1 44.5 1.7
-3 2 -1 43.6 2.3
3 2 1 46.4 2.1
4 -2 1 31.6 1.8
4 -2 1 30.7 1.7
4 -2 1 35.4 1.8
-4 -2 -1 33.8 2.3
4 2 1 29.6 1.9
-4 2 -1 32.1 1.6
4 2 1 31.1 1.8
5 -2 1 10.2 1.2
5 -2 1 11.2 1.4
5 2 1 10.7 1.2
5 -3 -1 15 1.2
5 3 -1 17.1 1.1
4 -3 -1 5.3 1.1
-4 -3 1 6.9 1.3
4 -3 -1 7.4 1.3
4 -3 -1 6.3 1
4 -3 -1 9.3 1.2
4 3 -1 8.7 1.2
-4 3 1 6.8 1
3 -3 -1 30.4 1.6
3 -3 -1 29.6 1.6
3 -3 -1 28.9 1.8
-3 -3 1 33.6 1.7
3 3 -1 29.9 1.7
-3 3 1 31.1 1.4
3 3 -1 33.2 1.7
2 -3 -1 102.79 3.4
-2 -3 1 111.89 3.4
2 -3 -1 107.89 3.2
-2 3 1 107.99 3.6
2 3 -1 110.09 3.2
1 -3 -1 175.68 5.1
1 -3 -1 181.28 5.2
-1 -3 1 178.18 5.1
1 3 -1 181.08 5
-1 3 1 174.88 5.3
0 -3 1 799.22 21.9
0 -3 1 787.32 21.8
0 -3 -1 792.12 21.9
0 -3 1 775.62 22
0 -3 -1 815.42 22
0 3 1 805.72 21.9
0 3 -1 811.02 21.9
-1 -3 -1 71.49 2.3
1 -3 1 71.99 2.2
-1 3 -1 70.89 2.4
1 3 1 68.79 2.1
2 -3 1 25.2 1.3
2 -3 1 25.6 1.1
-2 -3 -1 22.6 1.2
-2 3 -1 25.5 1.5
-2 3 -1 24.9 1.2
3 -3 1 25.8 1.4
-3 -3 -1 23.4 1.5
3 -3 1 24.8 1.4
3 -3 1 25.6 1.5
-3 3 -1 25.2 1.3
3 3 1 22.8 1.5
-4 -3 -1 14.7 2.2
4 -3 1 14.5 1.6
4 -3 1 15.1 1.3
4 -3 1 16.1 1.3
4 3 1 14.9 1.3
-4 3 -1 15.5 1.2
5 -3 1 1.1 1
-5 -3 -1 1.5 0.6
5 -3 1 2.9 0.7
5 3 1 2.3 0.6
5 -4 -1 1.5 0.6
5 4 -1 0.6 0.5
-5 4 1 2 1.2
4 -4 -1 32.3 2.4
4 -4 -1 30 2.1
4 -4 -1 36.1 1.7
4 -4 -1 31.9 2
-4 4 1 33.4 1.6
4 4 -1 35.6 1.7
-3 -4 1 32.7 2
3 -4 -1 32.5 1.6
3 -4 -1 30.3 1.7
3 -4 -1 33.5 1.7
3 -4 -1 31.3 1.9
-3 4 1 33.5 1.5
3 4 -1 31.5 1.7
2 -4 -1 60.49 2.3
2 -4 -1 59.39 2.2
2 -4 -1 63.89 2.1
-2 -4 1 61.19 2.2
-2 4 1 61.69 2.8
-2 4 1 59.19 2.1
-1 -4 1 77.79 2.5
1 -4 -1 79.79 2.6
1 -4 -1 78.69 2.5
1 4 -1 76.49 2.5
-1 4 1 82.49 2.8
0 -4 -1 252.77 7.2
0 -4 -1 246.78 7.1
0 -4 1 243.38 7.1
0 -4 1 256.07 7.1
0 4 1 253.27 7.2
0 4 -1 253.57 7.2
0 4 -1 249.78 7.3
1 -4 1 259.77 7.4
-1 -4 -1 252.77 7.4
1 -4 1 264.87 7.3
-1 4 -1 259.37 7.6
1 4 1 251.97 7.2
-1 4 -1 253.27 7.3
2 -4 1 130.89 4.1
2 -4 1 128.09 4.1
-2 -4 -1 131.59 4.1
2 -4 1 126.99 4.1
2 -4 1 136.49 4
-2 4 -1 137.69 4
2 4 1 125.09 4.2
-2 4 -1 132.69 4.6
3 -4 1 15 1.9
3 -4 1 13.7 1.2
3 -4 1 13.8 1.3
-3 -4 -1 15.3 1.6
-3 4 -1 14.7 1.1
3 4 1 13 1.4
-3 4 -1 14.4 1.4
4 -4 1 3.5 0.8
4 -4 1 2.2 0.9
4 -4 1 -0.4 1.1
4 4 1 1.9 0.7
-4 4 -1 2.6 0.7
5 -4 1 0 0.6
5 4 1 0.1 0.5
4 -5 -1 1.6 0.7
4 -5 -1 1 1.1
-4 5 1 0.2 0.6
4 5 -1 1.2 0.7
3 -5 -1 3.6 0.8
3 -5 -1 4.3 0.8
3 -5 -1 5.5 0.9
3 -5 -1 3.5 1
-3 -5 1 4.1 1.6
3 5 -1 3.9 0.8
-3 5 1 3 0.7
3 5 -1 2.9 0.8
-2 -5 1 16.5 1.8
2 -5 -1 11.2 1.1
-2 -5 1 12.7 1.4
2 -5 -1 13.8 1.2
2 -5 -1 13.1 1.2
2 -5 -1 12.1 1.1
2 5 -1 10.4 1.6
-2 5 1 13.2 1.1
2 5 -1 14.2 1.2
-1 -5 1 10.9 1
-1 -5 1 10.6 1.4
1 -5 -1 8.7 1.2
1 -5 -1 9 0.8
1 -5 -1 7.6 1.1
1 -5 -1 10.5 1
-1 5 1 8.6 1.7
-1 5 1 10.6 1
1 5 -1 10.3 0.9
1 5 -1 10.3 1
0 -5 1 7.4 0.7
0 -5 1 8.9 1
0 -5 -1 6 0.9
0 -5 -1 6.9 0.7
0 -5 1 7 0.9
0 -5 -1 5.1 0.8
0 5 -1 7.7 0.8
0 5 1 5.6 1
0 5 -1 8.6 1.1
0 5 1 7.3 0.8
1 -5 1 97.69 3.3
-1 -5 -1 102.69 3.3
-1 -5 -1 98.19 3.3
1 -5 1 100.29 3.3
1 -5 1 99.79 3.2
-1 5 -1 99.09 3.2
1 5 1 104.79 3.2
-1 5 -1 103.89 3.2
-1 5 -1 96.79 3.8
2 -5 1 38.5 1.8
2 -5 1 37.9 1.7
2 -5 1 40.4 1.7
-2 -5 -1 40.1 1.8
-2 -5 -1 41.3 2
2 -5 1 39.8 1.7
2 5 1 38.8 1.7
-2 5 -1 39.5 1.7
-2 5 -1 40.4 1.8
3 -5 1 64.79 2.4
-3 -5 -1 63.09 3.2
3 -5 1 60.99 2.4
-3 -5 -1 64.19 2.4
3 -5 1 65.19 2.6
3 -5 1 65.09 2.5
-3 5 -1 64.99 2.8
-3 5 -1 66.29 2.4
3 5 1 63.69 2.4
3 5 1 64.19 2.5
4 -5 1 2 1
4 5 1 2.6 0.7
-4 5 -1 2.2 0.7
4 -6 -1 1.1 0.6
4 6 -1 1 0.6
-4 6 1 0.6 0.6
3 -6 -1 25.2 1.8
3 -6 -1 22.8 1.5
3 -6 -1 24.6 1.4
3 -6 -1 19.4 2.4
3 6 -1 23.4 1.3
-3 6 1 25 1.4
3 6 -1 24.2 1.5
2 -6 -1 44.4 1.9
2 -6 -1 41.2 2
-2 -6 1 42.2 1.9
2 -6 -1 46.7 2
2 -6 -1 43.9 1.8
2 6 -1 42.5 1.8
-2 6 1 43.8 1.8
-2 6 1 42.1 2.2
-1 -6 1 4 0.7
1 -6 -1 4.2 0.8
1 -6 -1 4.2 1
-1 -6 1 5 0.7
1 -6 -1 5.7 1.1
1 -6 -1 3.4 0.7
-1 6 1 4.7 0.7
-1 6 1 4.5 1.1
1 6 -1 2.5 0.9
1 6 -1 4.8 1
-1 6 1 5.3 0.8
0 -6 1 33.7 1.5
0 -6 1 32.8 1.6
0 -6 1 32.6 2.1
0 -6 -1 35.7 1.6
0 -6 1 33.3 1.7
0 -6 -1 35 1.9
0 -6 -1 36 1.6
0 -6 -1 35.7 1.6
0 6 -1 34 1.7
0 6 1 37.4 1.6
0 6 1 37.6 1.7
0 6 -1 35 1.6
1 -6 1 49 2
1 -6 1 49.8 2.1
1 -6 1 48.2 2.4
-1 -6 -1 51.59 2.4
-1 -6 -1 49.8 1.9
-1 -6 -1 52.69 2
-1 6 -1 47.9 1.9
-1 6 -1 49.1 2.1
2 -6 1 12.6 1.1
-2 -6 -1 11.4 1.1
2 -6 1 11.7 1.2
2 -6 1 12.5 1.2
2 -6 1 13.3 1.3
-2 -6 -1 14.5 2.1
-2 6 -1 11.1 1
-2 6 -1 11.2 1.5
2 6 1 8.9 1
3 -6 1 5.3 1.3
3 -6 1 5 0.8
3 -6 1 3.6 0.9
-3 -6 -1 5.8 0.8
3 -6 1 5.5 0.9
-3 6 -1 4.4 0.7
3 6 1 4.4 0.7
3 6 1 6.5 1.3
4 -6 1 1.9 0.6
4 -6 1 2.3 1.1
4 6 1 1 0.7
-4 6 -1 1 0.6
3 -7 -1 16.3 1.3
3 -7 -1 17.8 1.1
3 -7 -1 16.1 2
-3 7 1 16.7 1.2
3 7 -1 14.5 1.1
2 -7 -1 11.2 1.5
2 -7 -1 11.3 1
-2 -7 1 12.1 1.1
2 -7 -1 11.4 1.1
2 -7 -1 11 1.4
-2 -7 1 11.7 1.4
2 7 -1 13.6 1
-2 7 1 12.4 1.2
-1 -7 1 38.3 1.7
1 -7 -1 37.3 1.9
1 -7 -1 43.4 1.8
1 -7 -1 42.4 1.7
1 -7 -1 38.3 2
-1 -7 1 38.7 1.8
-1 -7 1 41.5 1.7
-1 7 1 40.6 1.8
1 7 -1 41.3 1.7
-1 7 1 36.8 2.2
-1 7 1 39.3 2.3
0 -7 -1 75.59 2.8
0 -7 1 76.29 2.8
0 -7 -1 79.99 2.8
0 -7 1 80.99 2.7
0 -7 -1 82.19 2.7
0 -7 1 77.79 2.7
0 7 1 81.29 2.7
0 7 -1 75.49 3.2
0 7 -1 76.59 2.7
0 7 1 79.79 3.2
1 -7 1 57.69 2.2
-1 -7 -1 55.99 2.1
1 -7 1 60.29 2.3
1 -7 1 54.19 2.3
-1 -7 -1 54.39 2.2
1 -7 1 55.69 2.1
-1 7 -1 51.99 2.4
1 7 1 55.99 2.1
-1 7 -1 55.09 2.1
2 -7 1 17.8 1.5
2 -7 1 16.6 1.8
-2 -7 -1 14.2 1.4
2 -7 1 17 1.2
-2 -7 -1 18 1.1
2 -7 1 17.1 1.1
2 7 1 18.7 1.1
-2 7 -1 16.9 1.3
-3 -7 -1 1.2 0.6
3 -7 1 1.5 1
3 -7 1 1.6 0.6
3 7 1 1.5 0.6
-3 7 -1 1.8 0.6
2 -8 -1 15.1 1
2 -8 -1 14.4 1
-2 -8 1 13.3 1
-2 -8 1 13.9 0.9
2 -8 -1 12.4 1.7
-2 8 1 17.7 1.6
2 8 -1 14.1 1
1 -8 -1 28.6 1.3
1 -8 -1 27.8 1.3
-1 -8 1 24.2 1.3
-1 -8 1 24.6 1.3
1 -8 -1 29.1 1.6
-1 -8 1 21.3 1.9
-1 8 1 28.5 1.5
1 8 -1 25.9 1.3
0 -8 -1 58.99 2.3
0 -8 1 59.69 2.1
0 -8 1 56.59 2.5
0 -8 -1 59.89 2.2
0 -8 1 60.99 2.3
0 -8 -1 60.19 2.1
0 -8 -1 51.99 2.6
0 -8 1 58.89 2.6
0 8 -1 60.69 2.2
0 8 1 56.79 2.1
1 -8 1 7.1 1.1
1 -8 1 8.8 0.9
1 -8 1 8.5 0.9
-1 -8 -1 7.2 0.8
-1 -8 -1 6.7 1.3
-1 -8 -1 6.7 0.9
-1 8 -1 7.5 1.1
1 8 1 6.9 0.9
2 -8 1 15.8 1.4
2 -8 1 16.5 1
-2 -8 -1 16.5 1
-2 -8 -1 16.8 1
2 -8 1 16 1.4
2 -8 1 15.5 1
-2 8 -1 12.9 1.6
2 8 1 17.5 1
0 -9 1 11.9 1.2
0 -9 -1 9.8 1.4
0 -9 -1 11.5 0.8
0 -9 1 13.2 0.8
0 -9 1 12.6 0.8
0 -9 -1 11.6 0.8
0 9 -1 11.6 1
5 0 -2 24 1.7
5 0 -2 22.7 2.5
4 0 -2 1.2 1
4 0 -2 0 0.9
4 0 -2 0.7 0.7
4 0 -2 1.6 0.8
3 0 -2 24.6 1.5
-3 0 2 29.1 1.6
2 0 -2 99.19 2.8
2 0 -2 96.19 3
-2 0 2 92.39 2.9
1 0 -2 474.35 12.8
1 0 -2 457.95 12.8
-1 0 2 467.05 12.8
0 0 -2 943.51 25.2
0 0 -2 899.41 25.1
-1 0 -2 1192.88 32.2
1 0 2 1120.19 31.8
1 0 2 1179.88 32
-1 0 -2 1182.68 31.8
-2 0 -2 371.16 10.2
2 0 2 360.66 10.3
2 0 2 369.86 10.2
3 0 2 52.79 2
3 0 2 52.69 1.9
4 0 2 17.9 1.7
4 0 2 20 1.5
-4 0 -2 19.3 2
4 0 2 19.8 1.4
5 0 2 -0.1 0.9
5 0 2 1.2 0.8
5 -1 -2 20.4 1.8
5 -1 -2 22.3 1.3
5 -1 -2 20.9 2
5 1 -2 25.8 1.6
5 1 -2 22.2 1.6
4 -1 -2 29.4 2.2
-4 -1 2 33.9 2.1
4 -1 -2 27.2 1.7
4 -1 -2 31.5 1.7
4 1 -2 30.8 1.6
4 1 -2 32 1.6
4 1 -2 33.1 1.8
4 1 -2 31.2 2.3
3 -1 -2 129.39 4.1
3 -1 -2 135.79 4
-3 1 2 131.89 4.3
3 1 -2 132.39 4.1
-2 -1 2 424.26 12.1
2 1 -2 432.26 12.1
-2 1 2 460.15 12.3
-1 -1 2 1077.89 28.4
1 -1 -2 1014.1 28.3
1 -1 -2 1052.29 28.4
1 1 -2 1028.3 28.3
-1 1 2 1019.5 28.8
0 -1 2 1210.28 33.8
0 -1 -2 1248.58 33.7
0 1 2 1198.88 33.8
0 1 -2 1244.98 33.6
1 -1 2 2971.2 79.19
-1 -1 -2 2809.32 79.19
1 -1 2 2862.11 78.79
-1 1 -2 2907.71 79.49
1 1 2 2860.41 78.59
2 -1 2 39.3 1.4
-2 1 -2 38 1.5
3 -1 2 21.4 2.2
3 -1 2 17.8 1
-3 -1 -2 13.8 1.2
3 -1 2 18.2 1.2
3 1 2 16.1 1.6
3 1 2 14.1 1.1
-3 1 -2 16.8 1.2
3 1 2 13.8 2.2
-3 1 -2 17.6 1.5
4 -1 2 48.5 2.1
4 -1 2 49.9 2.1
-4 -1 -2 50.19 2.6
4 -1 2 50.79 2.5
4 1 2 47.3 2.2
4 1 2 47.8 2.1
5 -1 2 15.5 1.6
5 -1 2 17.9 1.6
5 -1 2 17.9 1.5
5 1 2 16.4 1.6
5 -2 -2 5.2 1.4
5 -2 -2 4.6 0.9
5 2 -2 3.7 0.8
4 -2 -2 35.2 1.9
4 -2 -2 34.9 1.8
-4 -2 2 37.7 2.3
4 -2 -2 34.3 1.8
4 2 -2 37.5 1.9
-4 2 2 34.2 1.7
4 2 -2 37.6 1.7
3 -2 -2 45.7 1.6
3 -2 -2 44.5 2
3 -2 -2 44.6 1.9
-3 -2 2 42.2 1.9
-3 2 2 44.6 2.4
3 2 -2 40.2 1.9
2 -2 -2 484.95 13.9
-2 -2 2 518.35 14
-2 2 2 497.25 14.1
2 2 -2 508.95 13.8
1 -2 -2 108.69 3.4
1 -2 -2 115.89 3.3
-1 -2 2 109.09 3.2
-1 -2 2 110.49 3.1
1 -2 -2 113.19 3.2
-1 2 2 112.79 3.4
1 2 -2 109.39 3.2
0 -2 2 1076.19 29.9
0 -2 -2 1128.89 30.1
0 -2 2 1090.29 30
0 -2 -2 1103.89 30.5
0 -2 2 1005.2 30.1
0 2 -2 1124.59 30.3
0 2 2 1120.79 30.4
0 2 -2 1129.49 30.2
-1 -2 -2 1203.78 32.1
1 -2 2 1172.98 31.6
1 -2 2 1138.79 31.8
-1 2 -2 1146.39 31.8
1 2 2 1134.09 31.5
-2 -2 -2 1010.5 28.2
2 -2 2 1048.4 28.1
-2 2 -2 1042.4 28.4
2 2 2 1003.9 28.2
3 -2 2 86.49 2.8
-3 -2 -2 84.79 3
3 -2 2 86.49 3
-3 2 -2 84.89 2.8
3 2 2 84.59 3.1
-3 2 -2 81.99 3.3
3 2 2 85.49 2.9
4 -2 2 5.1 0.9
4 -2 2 4.5 0.9
-4 -2 -2 2.2 1.1
4 -2 2 3.5 0.9
-4 2 -2 3.8 0.8
4 2 2 3.5 0.7
4 2 2 3.8 0.9
5 -2 2 5.6 0.8
5 -2 2 6 1
5 2 2 7.2 1
5 -3 -2 23.2 1.3
5 3 -2 25.5 1.3
-4 -3 2 17.1 2.4
4 -3 -2 18.7 1.5
4 -3 -2 18.1 1.5
4 -3 -2 21.6 1.9
4 -3 -2 19.1 1.4
-4 3 2 18.3 1.3
4 3 -2 20.1 1.4
4 3 -2 19.5 1.4
3 -3 -2 70.19 2.7
3 -3 -2 72.69 2.6
3 -3 -2 71.29 2.7
-3 -3 2 74.49 2.7
3 -3 -2 71.19 2.6
-3 3 2 74.09 2.5
3 3 -2 73.09 2.6
3 3 -2 75.09 2.7
2 -3 -2 336.87 10.2
2 -3 -2 359.06 10.1
-2 -3 2 372.66 10.2
2 3 -2 366.46 10
-2 3 2 366.96 10.5
1 -3 -2 194.78 5.5
1 -3 -2 191.68 5.7
-1 -3 2 197.78 5.6
1 3 -2 206.78 5.6
-1 3 2 189.18 5.8
0 -3 -2 156.28 4.7
0 -3 -2 152.78 4.7
0 -3 2 162.28 4.8
0 -3 2 164.28 4.6
0 -3 2 166.98 4.6
0 3 -2 167.38 4.7
0 3 -2 165.38 4.6
0 3 2 156.78 4.7
-1 -3 -2 68.09 2.3
1 -3 2 72.79 2.2
1 3 2 66.49 2.1
-1 3 -2 74.49 2.4
-2 -3 -2 162.68 4.8
2 -3 2 155.08 4.8
2 -3 2 164.28 4.7
-2 3 -2 158.78 5
-2 3 -2 157.18 4.7
3 -3 2 95.69 3.3
-3 -3 -2 96.99 3.4
3 -3 2 97.89 3.2
3 -3 2 97.99 3.3
3 3 2 92.59 3.4
-3 3 -2 99.09 3.1
-3 3 -2 97.89 3.2
4 -3 2 11.3 1.2
-4 -3 -2 11.2 2.2
4 -3 2 8.5 1.2
4 -3 2 8 1.1
4 3 2 9.7 1.2
-4 3 -2 10.5 1.1
5 -3 2 1.8 0.9
-5 -3 -2 0.6 0.6
5 -3 2 1 0.7
5 3 2 1.1 0.6
5 -4 -2 1.2 0.6
5 4 -2 0.4 0.5
-5 4 2 0.6 1.1
4 -4 -2 48.5 2.1
4 -4 -2 47 2.4
4 -4 -2 48.8 2
-4 4 2 50.19 2
4 4 -2 55.49 2.1
-3 -4 2 -0.1 0.9
3 -4 -2 0.2 0.7
3 -4 -2 0.2 0.7
3 -4 -2 1.3 0.7
3 -4 -2 0.6 0.7
-3 4 2 0.8 0.6
3 4 -2 1.1 0.7
2 -4 -2 54.79 2.1
-2 -4 2 58.49 2.1
2 -4 -2 52.79 2.2
2 -4 -2 57.09 1.9
2 4 -2 52.99 2
-2 4 2 59.09 2.8
1 -4 -2 28.6 1.1
-1 -4 2 27.8 1.2
1 -4 -2 27.4 1.3
1 4 -2 27.4 1.1
-1 4 2 26.4 1.5
0 -4 -2 81.89 2.5
0 -4 2 82.39 2.6
0 -4 2 80.19 2.5
0 -4 -2 85.89 2.7
0 4 2 83.59 2.7
0 4 -2 83.29 2.6
0 4 -2 85.29 2.7
1 -4 2 174.08 5.2
-1 -4 -2 169.88 5.2
1 -4 2 181.98 5.1
1 4 2 169.58 5.1
-1 4 -2 180.08 5.2
-1 4 -2 185.28 5.5
2 -4 2 56.19 1.9
2 -4 2 49.3 2.1
-2 -4 -2 50.49 2
2 -4 2 53.29 2.1
2 -4 2 51.49 2.1
-2 4 -2 52.39 2.6
2 4 2 49.8 2.1
3 -4 2 25.1 1.6
3 -4 2 25.1 1.5
3 -4 2 30 2
3 -4 2 23.6 1.5
-3 -4 -2 22.1 2.8
3 4 2 21 1.6
3 4 2 22.4 2.2
-3 4 -2 24.4 1.7
-3 4 -2 23.5 1.3
4 -4 2 36.8 2.2
4 -4 2 36.1 1.7
4 -4 2 35.4 1.9
-4 -4 -2 34.2 1.6
4 4 2 36.3 1.7
-4 4 -2 35.7 1.7
5 -4 2 1.2 0.6
5 -4 2 1.4 1
5 4 2 0.4 0.5
4 -5 -2 4.3 1
4 -5 -2 3.8 0.8
4 5 -2 3.7 0.7
-4 5 2 3.4 0.7
3 -5 -2 11.4 1.6
3 -5 -2 8.5 1.3
3 -5 -2 11.4 1.3
3 -5 -2 10.7 1.2
-3 5 2 9.9 1.1
3 5 -2 8.9 1.2
3 5 -2 9.8 1.2
2 -5 -2 97.49 3.3
2 -5 -2 99.39 3.2
2 -5 -2 104.19 3.2
-2 -5 2 99.39 3.5
2 -5 -2 93.59 3.3
2 -5 -2 103.89 3.4
2 5 -2 98.99 3.3
-2 5 2 102.59 3.3
2 5 -2 92.69 3.4
1 -5 -2 98.59 3.2
-1 -5 2 97.59 3.3
1 -5 -2 98.99 3.3
-1 -5 2 102.39 3.4
1 -5 -2 101.59 3.2
1 -5 -2 100.79 3.3
-1 -5 2 101.49 3.9
1 -5 -2 103.99 3.4
1 5 -2 96.19 3.2
-1 5 2 100.59 3.8
-1 5 2 100.49 3.2
1 5 -2 103.79 3.2
0 -5 -2 122.49 3.6
0 -5 2 119.59 3.8
0 -5 -2 114.79 3.7
0 -5 2 121.29 3.7
0 -5 -2 120.49 3.8
0 -5 2 123.09 3.6
0 5 -2 110.79 3.7
0 5 2 113.89 3.7
0 5 -2 122.49 3.7
1 -5 2 146.49 4.7
1 -5 2 158.48 4.8
1 -5 2 149.59 4.7
-1 -5 -2 150.28 4.7
-1 -5 -2 149.69 4.6
1 -5 2 150.58 4.6
1 5 2 154.48 4.5
-1 5 -2 150.98 4.6
-1 5 -2 150.48 4.5
-1 5 -2 148.59 5.2
1 5 2 152.08 4.6
2 -5 2 112.49 3.6
-2 -5 -2 107.39 3.8
-2 -5 -2 106.59 3.5
2 -5 2 110.39 3.6
2 -5 2 107.19 3.5
2 -5 2 114.19 3.5
-2 5 -2 110.39 3.6
2 5 2 104.29 3.5
-2 5 -2 110.89 3.5
3 -5 2 46 2
-3 -5 -2 46.4 2.8
3 -5 2 49.4 2.1
3 -5 2 49.5 2.2
3 -5 2 48.9 2
-3 -5 -2 44.9 1.9
3 5 2 46.2 2.1
3 5 2 43.2 1.9
-3 5 -2 43 2.5
-3 5 -2 48.3 1.9
4 -5 2 13.1 1.5
4 -5 2 11.6 1.1
4 5 2 10.8 1.1
-4 5 -2 11.9 1.1
4 -6 -2 4 0.7
-4 6 2 3.1 0.6
4 6 -2 3.3 0.6
3 -6 -2 3.5 0.7
3 -6 -2 3.2 1.1
3 -6 -2 2.7 0.7
3 6 -2 2.6 0.7
-3 6 2 1.9 0.7
3 6 -2 2.8 0.8
2 -6 -2 57.59 2.3
2 -6 -2 52.79 2.4
-2 -6 2 53.69 2.2
2 -6 -2 56.49 2.1
-2 -6 2 55.19 2.2
2 -6 -2 56.19 2.2
-2 6 2 58.09 2.2
2 6 -2 57.09 2.2
-1 -6 2 14.8 1.3
1 -6 -2 14.4 1.2
1 -6 -2 14.3 1.2
-1 -6 2 15.1 1.1
1 6 -2 15.5 1.4
-1 6 2 14.9 1.4
-1 6 2 14.6 1.2
0 -6 -2 58.29 2.1
0 -6 -2 54.09 2.1
0 -6 -2 57.39 2.2
0 -6 -2 57.49 2.4
0 -6 2 52.09 2
0 -6 2 51.79 2.1
0 -6 2 53.79 2.2
0 6 -2 54.59 2.2
0 6 2 57.99 2.1
0 6 -2 55.49 2.2
0 6 2 59.49 2.3
-1 -6 -2 228.98 6.6
1 -6 2 231.88 6.7
1 -6 2 211.58 6.7
1 -6 2 221.78 6.8
-1 -6 -2 229.28 6.9
1 6 2 235.58 6.8
-1 6 -2 222.98 6.6
-1 6 -2 229.48 6.7
-1 6 -2 221.18 6.8
-2 -6 -2 68.39 2.3
2 -6 2 63.39 2.4
2 -6 2 61.49 2.3
2 -6 2 60.79 2.4
-2 -6 -2 62.69 3
2 -6 2 65.59 2.4
2 6 2 62.69 2.3
-2 6 -2 61.69 2.3
-2 6 -2 60.79 2.6
3 -6 2 17.7 1.2
3 -6 2 18.5 1.9
3 -6 2 17.6 1.5
3 -6 2 17.9 1.3
-3 -6 -2 17.9 1.2
3 6 2 17.1 1.2
-3 6 -2 16.7 1.2
4 -6 2 9.1 0.9
4 -6 2 7.8 1.1
4 6 2 8.2 1.2
-4 6 -2 7.2 1.1
3 -7 -2 1.1 0.6
3 -7 -2 1.3 0.7
-3 7 2 0.2 0.5
3 7 -2 0.9 0.6
2 -7 -2 13.9 1.1
-2 -7 2 16 1.2
-2 -7 2 17 1.4
2 -7 -2 16.2 1.1
2 -7 -2 14.1 1.6
-2 7 2 16.7 1.3
2 7 -2 14.1 1.1
-1 -7 2 92.39 3.2
1 -7 -2 99.79 3.1
1 -7 -2 97.39 3.2
1 -7 -2 97.49 3.4
-1 -7 2 92.39 3.1
-1 -7 2 99.09 3.1
1 7 -2 97.99 3.2
-1 7 2 95.29 3.3
-1 7 2 97.19 3.2
-1 7 2 87.59 3.6
0 -7 -2 214.58 6.4
0 -7 2 211.48 6.3
0 -7 2 216.78 6.3
0 -7 2 205.38 6.4
0 -7 -2 213.88 6.3
0 -7 -2 216.78 6.3
0 -7 -2 220.98 7.3
0 7 -2 206.28 6.6
0 7 -2 207.28 6.3
0 7 2 221.98 6.3
0 7 2 204.28 6.7
-1 -7 -2 88.79 2.8
1 -7 2 85.19 2.9
-1 -7 -2 86.09 3
1 -7 2 86.69 2.9
1 -7 2 83.19 3.1
-1 7 -2 79.79 3.4
1 7 2 89.09 2.9
-1 7 -2 85.39 2.9
-1 7 -2 84.89 3
2 -7 2 4.3 0.6
-2 -7 -2 4.9 0.9
2 -7 2 3.9 0.7
2 -7 2 3.3 0.9
2 -7 2 3.3 1.1
-2 -7 -2 4.8 0.6
-2 7 -2 4.5 0.7
2 7 2 4.7 0.7
3 -7 2 19.1 1.5
3 -7 2 16.1 1.1
-3 -7 -2 14.3 1
3 7 2 16.2 1.1
-3 7 -2 15.7 1.1
-2 -8 2 5.8 0.7
-2 -8 2 5.6 0.8
2 -8 -2 7.8 0.9
2 8 -2 6.2 0.8
1 -8 -2 39.1 1.6
1 -8 -2 41.4 1.7
-1 -8 2 35.4 2.1
1 -8 -2 38.2 1.9
-1 -8 2 38.3 1.6
-1 -8 2 39.4 1.6
1 8 -2 40.3 1.6
-1 8 2 43.3 1.8
0 -8 -2 6.7 0.9
0 -8 2 9.9 1.2
0 -8 -2 9.4 1.3
0 -8 2 7 1
0 -8 -2 4.1 1.3
0 8 2 6.8 0.9
0 8 -2 6.2 0.9
-1 -8 -2 8.8 0.9
1 -8 2 11.9 1
1 -8 2 9.3 1.1
-1 -8 -2 9.9 0.9
1 -8 2 10.3 0.9
1 8 2 9.1 0.9
2 -8 2 24.4 1.6
-2 -8 -2 25.9 1.2
2 -8 2 25.7 1.2
-2 -8 -2 28.4 1.2
2 -8 2 26.2 1.2
-2 8 -2 23.2 1.6
2 8 2 28.3 1.2
0 -9 -2 11.2 0.8
0 -9 2 11 0.7
0 -9 2 9.8 1.1
0 -9 -2 11 0.7
0 9 2 11.3 0.9
5 0 -3 -0.8 0.8
5 0 -3 1.8 1
4 0 -3 3.7 0.9
4 0 -3 2.9 1
4 0 -3 2.7 0.8
-3 0 3 8.2 1.2
3 0 -3 6.9 1.1
-2 0 3 0 0.3
1 0 -3 664.23 18.2
-1 0 3 670.53 18.3
0 0 -3 0.6 0.1
0 0 -3 0.4 0.1
1 0 3 1029 28.6
1 0 3 1055.89 28.7
-1 0 -3 1064.59 28.6
2 0 3 317.47 9.2
2 0 3 330.67 9
3 0 3 0.7 0.5
3 0 3 0.2 0.4
4 0 3 46.9 2.1
4 0 3 48.8 2.3
4 0 3 50.49 2.1
5 0 3 13.1 1.5
5 0 3 14.8 1.3
5 -1 -3 13.9 1.4
5 -1 -3 14.7 1.2
5 1 -3 17.5 1.4
4 -1 -3 13.5 2.3
-4 -1 3 15.2 1.8
4 -1 -3 11.4 1.4
4 -1 -3 13.4 1.4
4 -1 -3 13.8 1.4
4 1 -3 15.2 1.3
4 1 -3 15.8 1.4
4 1 -3 14.3 1.3
4 1 -3 13 1.4
3 -1 -3 134.09 4.2
3 -1 -3 140.09 4.1
-3 1 3 136.19 4.5
3 1 -3 136.09 4.2
2 -1 -3 19.3 0.8
-2 -1 3 20.2 0.8
2 1 -3 20 0.8
-2 1 3 18.7 1
1 -1 -3 19.2 0.9
-1 1 3 20.1 0.9
1 1 -3 21.6 0.7
0 -1 3 100.99 2.9
0 -1 -3 97.09 2.8
0 1 3 93.89 2.8
0 1 -3 102.89 2.8
1 -1 3 2100.69 57.79
-1 -1 -3 2049.59 58.19
1 -1 3 2055.59 57.89
-1 1 -3 2178.38 57.69
-1 1 -3 2171.88 58.39
1 1 3 2121.09 57.79
2 -1 3 207.68 6
-2 -1 -3 209.98 6.1
-2 1 -3 214.38 6.1
2 1 3 211.78 6
-3 -1 -3 48.6 2
3 -1 3 48.6 1.9
3 -1 3 49.7 1.8
3 -1 3 44.8 2.1
-3 1 -3 50.19 1.9
3 1 3 44.5 2.1
3 1 3 47.7 1.9
4 -1 3 9.4 1.3
4 -1 3 8.7 1.3
4 -1 3 10.4 1.2
-4 -1 -3 7.4 1.2
4 1 3 9.2 1.2
4 1 3 8.9 1.4
5 -1 3 7.9 1.2
5 -1 3 7.9 1.3
5 -1 3 7.2 1.1
5 1 3 6.9 1.2
5 -2 -3 2.8 0.9
5 -2 -3 4.3 0.8
5 2 -3 4.3 0.8
4 -2 -3 43.5 1.9
-4 -2 3 41.4 2.5
4 -2 -3 41.3 2.1
4 -2 -3 40 1.9
4 2 -3 41.4 1.8
4 2 -3 45 2
-4 2 3 42.4 1.8
3 -2 -3 69.39 2.6
-3 -2 3 74.29 2.6
3 -2 -3 74.89 2.7
3 -2 -3 68.29 2.6
3 -2 -3 72.69 2.4
3 -2 -3 73.39 2.6
3 2 -3 72.89 2.7
3 2 -3 74.39 2.6
-3 2 3 71.99 3.1
-2 -2 3 254.17 7.2
2 -2 -3 253.07 7.1
2 2 -3 248.28 7.1
-2 2 3 256.67 7.4
-1 -2 3 465.65 12.8
-1 -2 3 452.55 12.8
1 -2 -3 483.45 12.8
1 -2 -3 468.05 13.1
1 -2 -3 475.45 12.9
1 2 -3 460.25 12.8
-1 2 3 459.05 13
0 -2 3 472.75 13
0 -2 3 464.85 12.8
0 -2 -3 468.85 12.9
0 -2 3 482.15 12.9
0 2 -3 472.75 12.9
0 2 3 450.75 12.9
-1 -2 -3 822.92 22.7
-1 2 -3 829.32 22.8
1 2 3 827.32 22.5
2 -2 3 368.46 9.8
2 -2 3 347.87 9.9
-2 -2 -3 337.47 10
2 2 3 332.47 9.9
-2 2 -3 349.07 9.8
-2 2 -3 365.86 10.1
3 -2 3 18.2 1.2
3 -2 3 18.9 1.5
-3 -2 -3 18.5 1.3
3 2 3 18 1.2
3 2 3 17.4 1.5
-3 2 -3 17.5 1.1
-3 2 -3 20 2
4 -2 3 3.4 0.8
4 -2 3 3.9 0.8
-4 -2 -3 1.9 1.1
4 -2 3 2.3 0.8
-4 2 -3 3.6 0.8
4 2 3 3.6 0.8
4 2 3 4.3 0.8
5 -2 3 11 1.3
5 -2 3 13.6 1.1
5 2 3 10.2 1.1
5 -3 -3 4 0.8
5 3 -3 4.6 0.7
4 -3 -3 22.9 1.8
-4 -3 3 22.7 2.7
4 -3 -3 24.6 1.5
4 -3 -3 24.9 1.5
4 3 -3 27 1.5
-4 3 3 25.1 1.4
4 3 -3 24.7 1.5
3 -3 -3 150.38 4.7
-3 -3 3 156.68 4.8
3 -3 -3 151.58 4.8
3 -3 -3 155.88 4.7
3 -3 -3 153.78 4.6
3 3 -3 152.18 4.7
3 3 -3 150.68 4.8
-2 -3 3 214.58 6
2 -3 -3 205.98 5.9
2 -3 -3 201.98 6.2
2 3 -3 206.98 5.9
-2 3 3 210.48 6.4
1 -3 -3 634.14 18.2
-1 -3 3 662.93 18.2
1 -3 -3 665.33 18.3
-1 -3 3 675.23 18.2
-1 3 3 661.23 18.4
1 3 -3 676.33 18.2
0 -3 3 407.26 11.7
0 -3 3 432.16 11.5
0 -3 -3 402.16 11.6
0 -3 3 437.76 11.5
0 -3 -3 402.06 11.6
0 3 3 398.66 11.6
0 3 -3 426.46 11.5
-1 -3 -3 746.93 21.2
1 -3 3 788.22 21.1
-1 3 -3 772.72 21.1
1 3 3 750.12 21
-1 3 -3 776.72 21.3
-2 -3 -3 202.88 6.1
2 -3 3 205.08 6.1
2 -3 3 209.98 6
-2 3 -3 208.38 6
-2 3 -3 212.18 6.4
3 -3 3 49.4 2
-3 -3 -3 43.2 2.1
3 -3 3 49.99 2.1
3 -3 3 45.1 2.2
3 -3 3 49 1.9
3 3 3 42.9 2.2
-3 3 -3 50.39 2.1
-3 3 -3 49.1 1.8
-4 -3 -3 18.1 2.3
4 -3 3 18.9 1.4
4 -3 3 18 1.6
4 -3 3 18.5 1.3
-4 3 -3 18.5 1.3
4 3 3 16.9 1.4
-5 -3 -3 1.1 0.5
5 -3 3 1.3 0.7
5 -3 3 0.1 0.9
5 3 3 1.7 0.6
5 -4 -3 26.9 1.3
-5 4 3 27.1 2
5 4 -3 26.5 1.2
4 -4 -3 40.5 1.8
4 -4 -3 40.4 1.8
-4 4 3 38.8 1.8
4 4 -3 41.9 1.8
3 -4 -3 0.8 0.6
-3 -4 3 -0.7 1
3 -4 -3 0.6 0.8
3 -4 -3 1.2 0.8
3 -4 -3 0.4 0.7
3 4 -3 -0.2 0.7
-3 4 3 0.1 0.6
2 -4 -3 33.2 1.6
2 -4 -3 30.3 1.7
-2 -4 3 33 1.5
2 -4 -3 33 1.3
2 4 -3 34 2
2 4 -3 31.4 1.7
2 4 -3 31.6 1.4
-2 4 3 33.5 2.2
1 -4 -3 546.45 15.5
1 -4 -3 523.95 15.4
1 -4 -3 569.44 15.3
-1 -4 3 546.45 15.3
1 4 -3 562.24 15.3
-1 4 3 561.64 15.6
0 -4 3 427.76 11.9
0 -4 3 414.06 11.9
0 -4 -3 422.86 12
0 -4 -3 427.76 11.9
0 4 3 431.96 12
0 4 -3 441.76 12
1 -4 3 694.53 19.3
-1 -4 -3 680.73 19.3
1 -4 3 696.83 19.2
-1 4 -3 712.13 19.5
1 4 3 683.13 19.1
-1 4 -3 697.93 19.2
-1 4 -3 688.63 19.2
2 -4 3 87.89 2.8
2 -4 3 81.89 2.8
-2 -4 -3 82.29 2.9
2 -4 3 84.99 2.9
2 -4 3 82.79 2.9
-2 4 -3 85.99 2.8
-2 4 -3 80.39 3.4
-2 4 -3 87.19 2.8
2 4 3 79.79 2.9
3 -4 3 78.49 2.8
3 -4 3 75.69 2.9
-3 -4 -3 82.09 3.1
-3 -4 -3 78.79 2.8
3 -4 3 77.29 2.8
3 4 3 76.39 2.9
-3 4 -3 85.19 3.2
3 4 3 80.99 3
-3 4 -3 78.59 2.7
-4 -4 -3 10.9 1.1
4 -4 3 10.2 1.1
4 -4 3 8.8 1.3
4 -4 3 10.4 1.4
4 4 3 10.7 1.1
-4 4 -3 11.7 1.2
5 -4 3 -0.2 0.9
5 -4 3 -0.3 0.5
5 4 3 0.6 0.5
4 -5 -3 12.7 1.3
4 5 -3 15.8 1.2
-4 5 3 14.4 1.2
3 -5 -3 49.8 2.1
3 -5 -3 47.1 2.1
3 -5 -3 45 2.2
-3 5 3 49.1 2
3 5 -3 50.59 2.1
3 5 -3 51.49 2.1
2 -5 -3 29.6 1.6
2 -5 -3 27.7 1.5
2 -5 -3 27.7 1.5
2 -5 -3 30.1 1.7
2 -5 -3 30.5 1.6
-2 5 3 28.6 1.4
2 5 -3 25 1.7
2 5 -3 26.9 1.5
1 -5 -3 8.9 1.1
1 -5 -3 6.5 0.8
-1 -5 3 8.1 1.2
1 -5 -3 8.3 1
-1 -5 3 6.3 1.3
1 -5 -3 6.9 1
1 -5 -3 7.7 1.2
-1 5 3 5.2 1.2
1 5 -3 6.3 0.9
1 5 -3 5.6 0.7
0 -5 -3 1.4 0.6
0 -5 3 2.1 0.7
0 -5 3 1.6 0.4
0 -5 -3 1.5 0.4
0 -5 -3 1.5 0.5
0 5 3 1.2 0.6
0 5 -3 2 0.6
0 5 -3 1.6 0.6
1 -5 3 62.09 2.3
-1 -5 -3 67.19 2.3
1 -5 3 64.99 2.3
1 -5 3 62.89 2.3
-1 -5 -3 70.39 2.4
1 -5 3 63.69 2.5
1 5 3 65.99 2.2
-1 5 -3 63.29 3
-1 5 -3 55.59 2.7
1 5 3 67.89 2.3
-1 5 -3 59.99 2.5
-1 5 -3 63.99 2.3
2 -5 3 355.46 10.3
-2 -5 -3 364.26 10.6
2 -5 3 361.06 10.3
-2 -5 -3 363.76 10.3
2 -5 3 363.46 10.4
2 -5 3 356.66 10.4
-2 5 -3 359.16 10.4
-2 5 -3 361.46 10.3
2 5 3 365.06 10.3
-3 -5 -3 68.39 2.4
3 -5 3 68.49 2.7
3 -5 3 70.49 2.5
-3 -5 -3 66.19 3.2
3 -5 3 69.29 2.6
3 -5 3 68.19 2.4
3 5 3 65.79 2.4
3 5 3 66.49 2.6
-3 5 -3 63.89 3.1
-3 5 -3 71.09 2.5
4 -5 3 27.5 1.4
-4 -5 -3 30.3 1.6
4 -5 3 28.2 1.7
4 5 3 25 1.4
-4 5 -3 28.2 1.4
4 -6 -3 3.3 0.7
-4 6 3 2.8 0.6
3 -6 -3 6.9 1.1
3 -6 -3 7.6 1
-3 -6 3 6.6 0.9
-3 6 3 5.9 0.8
3 6 -3 6.6 1.1
3 6 -3 7.9 1.1
2 -6 -3 42.6 1.8
2 -6 -3 42.7 2.1
-2 -6 3 42.4 1.9
2 -6 -3 43.3 1.9
-2 -6 3 39.7 2
2 -6 -3 44.3 2
2 6 -3 41 1.8
-2 6 3 41.7 1.8
-1 -6 3 49.4 2
1 -6 -3 55.19 2.1
1 -6 -3 54.69 2.1
1 -6 -3 53.09 2.1
-1 -6 3 52.19 2.1
1 -6 -3 55.19 2.2
-1 6 3 56.49 2.1
-1 6 3 52.39 2.1
1 6 -3 50.59 2.3
1 6 -3 51.79 2.1
0 -6 3 214.38 6.4
0 -6 3 210.88 6.4
0 -6 -3 221.88 6.7
0 -6 -3 214.18 6.4
0 -6 3 216.48 6.5
0 -6 -3 222.88 6.4
0 -6 -3 218.38 6.5
0 6 -3 219.28 6.6
0 6 3 221.68 6.5
0 6 3 221.38 6.5
0 6 -3 216.48 6.4
-1 -6 -3 400.16 11.4
1 -6 3 378.36 11.6
1 -6 3 401.36 11.4
1 -6 3 391.76 11.4
1 -6 3 403.26 11.5
-1 -6 -3 412.36 12
-1 -6 -3 412.66 11.3
-1 6 -3 394.36 11.4
-1 6 -3 401.66 11.5
1 6 3 410.16 11.4
-1 6 -3 401.36 11.3
2 -6 3 194.48 5.8
2 -6 3 189.78 5.9
2 -6 3 194.08 5.7
2 -6 3 191.68 5.9
-2 -6 -3 183.98 6.2
-2 -6 -3 201.38 5.7
2 6 3 193.58 5.8
-2 6 -3 190.78 6
-2 6 -3 195.38 5.8
-3 -6 -3 16.9 1.1
3 -6 3 15.6 1.4
3 -6 3 16.9 1.2
3 -6 3 17.7 1.6
3 -6 3 14.1 1.9
-3 6 -3 17.8 1.2
3 6 3 17.5 1.2
4 -6 3 6 0.9
-4 -6 -3 4.2 0.8
4 -6 3 4.9 1
-4 6 -3 5.1 0.6
3 -7 -3 -0.2 0.6
3 -7 -3 0.2 0.6
-3 7 3 0.4 0.5
3 7 -3 0.4 0.6
-2 -7 3 6.3 0.9
2 -7 -3 7 1
2 -7 -3 5.2 0.8
-2 -7 3 4.7 0.9
2 -7 -3 7.9 1.2
-2 7 3 5.1 0.8
2 7 -3 5.3 0.7
1 -7 -3 0.3 0.6
-1 -7 3 0.4 0.7
-1 -7 3 0.8 0.6
1 -7 -3 0.2 0.8
-1 -7 3 0.2 0.6
1 -7 -3 0.9 0.6
-1 7 3 0.2 1.3
1 7 -3 0.6 0.5
-1 7 3 0.9 0.6
0 -7 3 37.6 1.8
0 -7 -3 34.6 1.6
0 -7 3 34.8 1.7
0 -7 -3 35.5 1.8
0 -7 3 33.9 1.6
0 -7 -3 34.3 2.7
0 -7 -3 37 1.6
0 -7 3 36.1 1.6
0 7 -3 33.2 1.6
0 7 3 37.6 2.5
0 7 3 37.1 1.6
0 7 -3 31.9 2.3
1 -7 3 35.3 2
1 -7 3 35.5 1.5
1 -7 3 34.1 1.6
-1 -7 -3 35.5 1.5
1 -7 3 34.3 1.9
-1 7 -3 33.8 1.8
1 7 3 35.6 1.6
-1 7 -3 34.9 1.6
-1 7 -3 28.4 2.3
2 -7 3 1.9 0.6
-2 -7 -3 0.1 0.8
2 -7 3 1.2 1
-2 -7 -3 1.5 0.5
2 -7 3 0.7 0.7
2 -7 3 1.6 0.6
2 7 3 0.5 0.5
-2 7 -3 1.6 0.7
-3 -7 -3 7.8 0.8
3 -7 3 8.1 0.9
3 -7 3 8.3 0.9
3 -7 3 10.3 1.3
-3 7 -3 8 1
3 7 3 8.4 1
-2 -8 3 7.3 0.9
2 -8 -3 6.5 0.8
-2 -8 3 5.6 0.7
2 -8 -3 7.1 1
2 8 -3 5.3 0.8
1 -8 -3 11.8 1
-1 -8 3 12.9 1.2
1 -8 -3 10.6 1.5
-1 -8 3 11.6 1
-1 -8 3 9.5 1.6
1 -8 -3 11.7 0.9
-1 -8 3 10.6 1
1 8 -3 12 1
0 -8 3 5.5 0.9
0 -8 3 5.9 0.8
0 -8 -3 9 1.3
0 -8 -3 6 0.8
0 -8 3 5.5 0.9
0 -8 -3 5.6 0.7
0 8 -3 7.3 0.9
0 8 3 5 0.7
1 -8 3 7.8 0.9
-1 -8 -3 6.6 0.9
1 -8 3 9.2 0.9
-1 -8 -3 7.3 0.8
1 -8 3 8.2 1.1
1 8 3 7.6 0.9
2 -8 3 6.8 0.8
2 -8 3 4.6 0.9
2 -8 3 5.8 0.9
-2 -8 -3 5.9 0.7
-2 -8 -3 5.9 0.7
-2 8 -3 5.8 0.9
2 8 3 7.1 0.8
0 -9 3 0.3 0.6
0 -9 -3 -0.6 0.4
0 -9 3 -0.2 0.6
0 -9 3 0.8 0.4
0 -9 -3 0 0.4
0 9 3 0.1 0.5
5 0 -4 43.5 2
5 0 -4 38.5 2
4 0 -4 3.6 0.9
4 0 -4 4 1.3
4 0 -4 3.3 0.9
4 0 -4 4.7 0.8
3 0 -4 5.4 0.9
-3 0 4 6.1 1.3
-2 0 4 14.2 0.8
2 0 -4 15 0.7
-1 0 4 635.34 17.5
1 0 -4 637.34 17.4
0 0 -4 88.59 2.4
0 0 -4 79.99 2.4
1 0 4 34.8 1.1
1 0 4 33.3 1.2
-1 0 -4 34.4 1
2 0 4 1.8 0.6
2 0 4 2 0.3
3 0 4 89.89 3.2
3 0 4 95.69 3
3 0 4 97.29 3.1
4 0 4 21.8 1.7
4 0 4 24.1 1.5
4 0 4 22.4 1.5
-4 0 -4 23.8 2.2
5 0 4 1.2 0.9
5 0 4 0.1 0.7
5 -1 -4 1.8 0.8
5 1 -4 0.8 0.8
5 1 -4 1.8 0.9
-4 -1 4 12.6 1.8
4 -1 -4 14.4 1.4
4 -1 -4 13.5 1.5
4 -1 -4 14.8 1.4
4 1 -4 12.9 1.3
4 1 -4 13.8 1.3
3 -1 -4 9.3 1.4
-3 1 4 8.1 1.4
3 1 -4 7.5 1.1
-2 -1 4 155.88 4.5
2 -1 -4 161.38 4.5
2 1 -4 149.29 4.5
-2 1 4 162.58 4.7
1 -1 -4 6.8 0.5
1 1 -4 8.1 0.4
-1 1 4 6.5 0.6
0 -1 4 438.06 12.2
0 -1 4 451.65 12.4
0 -1 -4 454.25 12.3
0 1 -4 446.86 12.3
-1 -1 -4 63.69 2.1
1 -1 4 72.29 2.3
1 -1 4 70.99 2.1
-1 1 -4 74.19 2
1 1 4 65.29 2.1
2 -1 4 264.27 7.5
-2 -1 -4 262.47 7.6
-2 1 -4 270.47 7.7
-2 1 -4 264.47 7.4
2 1 4 266.47 7.5
3 -1 4 18.4 1.5
-3 -1 -4 20.5 1.3
3 -1 4 18.9 1
3 1 4 18.8 1.5
-3 1 -4 20.1 1.3
4 -1 4 31.6 1.7
-4 -1 -4 31.4 2.3
4 -1 4 31.7 1.7
4 -1 4 31.4 2
4 1 4 32.7 1.7
4 1 4 32 1.8
-4 1 -4 28 2.5
5 -1 4 19.9 1.4
5 -1 4 17.3 1.6
5 1 4 19.2 1.4
5 -2 -4 4.5 0.8
5 -2 -4 7.2 1.2
5 2 -4 7.6 1.1
5 2 -4 5.7 0.8
4 -2 -4 8.5 1.2
4 -2 -4 7.6 1.2
-4 -2 4 9.2 1.6
4 2 -4 9.2 1.2
4 2 -4 8.8 1.1
-4 2 4 9.1 1.2
3 -2 -4 34 2.4
3 -2 -4 34 1.7
3 -2 -4 34.8 1.6
-3 -2 4 36.7 1.7
3 -2 -4 35 1.8
3 -2 -4 36.2 1.4
3 2 -4 34.8 1.8
-3 2 4 35.2 2.2
3 2 -4 34.9 1.7
2 -2 -4 481.45 13.3
-2 -2 4 454.95 13.3
-2 -2 4 495.35 13.4
-2 -2 4 509.85 13.3
2 2 -4 475.95 13.3
-2 2 4 471.85 13.6
1 -2 -4 30.5 1
-1 -2 4 29.1 1.1
-1 -2 4 29.6 1
1 -2 -4 33.7 1.2
1 2 -4 29.6 1
-1 2 4 31.8 1.2
0 -2 -4 176.88 5.1
0 -2 4 183.58 5
0 -2 4 179.08 5.2
0 2 -4 185.38 5.1
0 2 4 175.48 5.1
-1 -2 -4 96.79 2.7
1 -2 4 83.59 2.6
-1 2 -4 81.69 2.6
1 2 4 94.49 2.6
-1 2 -4 83.19 2.8
-2 -2 -4 917.11 25.3
2 -2 4 944.61 25.3
2 -2 4 949.21 25.2
-2 2 -4 929.51 25.2
-2 2 -4 806.42 25.6
-2 2 -4 954.5 25.1
2 2 4 904.41 25.2
3 -2 4 15.8 1.1
-3 -2 -4 15.1 1.3
3 -2 4 14.6 1.2
3 -2 4 13.6 1.5
-3 2 -4 15.8 1.2
3 2 4 15.7 1.1
3 2 4 14.4 1.5
4 -2 4 10.2 1.3
4 -2 4 8.9 1.2
-4 -2 -4 12.4 1.7
4 -2 4 8.7 1.2
4 -2 4 11.9 2
4 2 4 10.5 1.3
4 2 4 11.4 1.1
-4 2 -4 7.8 1.3
5 -2 4 4.2 0.7
5 -2 4 4 0.9
5 2 4 3 0.7
5 -3 -4 20.2 1.3
5 -3 -4 18.6 1.4
5 3 -4 19.1 1.2
4 -3 -4 1.6 0.7
4 -3 -4 3.9 0.8
4 3 -4 1.5 0.7
-4 3 4 3.5 0.7
4 3 -4 1.5 0.7
3 -3 -4 1.9 0.7
-3 -3 4 1.6 0.8
3 -3 -4 1.3 0.6
3 -3 -4 0.9 0.8
3 -3 -4 0.7 0.6
3 3 -4 1.6 0.7
3 3 -4 1.4 0.7
-2 -3 4 233.18 6.7
2 -3 -4 234.58 6.6
2 3 -4 223.98 6.6
-2 3 4 237.58 7.1
1 -3 -4 324.57 8.7
-1 -3 4 310.37 8.7
-1 -3 4 299.87 8.8
1 -3 -4 314.47 8.9
-1 3 4 315.37 9
1 3 -4 321.97 8.8
0 -3 4 230.68 6.5
0 -3 4 236.88 6.5
0 -3 -4 227.48 6.7
0 3 -4 239.18 6.6
0 3 4 230.08 6.7
-1 -3 -4 65.29 2.1
1 -3 4 57.39 2
-1 3 -4 59.89 2.2
-1 3 -4 59.99 2
1 3 4 65.69 1.9
-2 -3 -4 504.15 15
2 -3 4 535.15 14.8
2 -3 4 539.85 15
-2 3 -4 530.45 14.8
-2 3 -4 525.95 14.8
-2 3 -4 564.44 15.3
3 -3 4 236.48 7.1
-3 -3 -4 240.68 7.3
3 -3 4 244.28 7.1
3 -3 4 242.68 7.2
3 -3 4 251.67 7.2
3 3 4 244.58 7.3
-3 3 -4 240.38 7.1
4 -3 4 13.4 1.6
-4 -3 -4 13.2 2.4
4 -3 4 14.8 1.3
4 3 4 15.2 1.3
-4 3 -4 12.6 1.3
-5 -3 -4 1.9 0.5
5 -3 4 2.8 0.6
5 3 4 1.8 0.6
5 -4 -4 0.5 0.6
5 4 -4 -0.5 0.5
-5 4 4 -0.3 1.2
4 -4 -4 84.09 2.9
4 -4 -4 82.89 2.9
-4 4 4 84.29 2.9
4 4 -4 90.99 3
3 -4 -4 13.4 1.6
3 4 -4 12.6 1.6
2 -4 -4 43.4 1.9
-2 -4 4 48.9 1.9
2 -4 -4 47.5 2
2 -4 -4 45.9 2
2 -4 -4 48.2 1.7
2 4 -4 42.6 2
-2 4 4 44.8 2.6
2 4 -4 42.8 2.1
2 4 -4 43.2 1.7
1 -4 -4 28.6 1.4
1 -4 -4 25.6 1.5
-1 -4 4 32.1 1.2
1 -4 -4 28 1.2
-1 4 4 29 1.7
1 4 -4 33.4 1.3
0 -4 -4 577.04 16.7
0 -4 4 590.54 16.5
0 -4 -4 603.24 16.5
0 -4 4 596.44 16.5
0 4 4 603.94 16.7
0 4 -4 618.84 16.6
1 -4 4 242.78 7
1 -4 4 248.18 6.9
-1 -4 -4 231.28 7.1
-1 4 -4 241.18 7
-1 4 -4 248.88 6.9
-1 4 -4 252.07 7.3
1 4 4 228.88 6.8
2 -4 4 13.3 1.2
2 -4 4 11.3 1
2 -4 4 11.8 1.4
2 -4 4 12 1
-2 -4 -4 10.1 1.3
-2 4 -4 11.3 0.9
-2 4 -4 14.7 2.5
2 4 4 9.6 1.3
-2 4 -4 12.4 1
2 4 4 7.7 1.2
-3 -4 -4 153.08 4.6
-3 -4 -4 158.38 5.1
3 -4 4 153.88 4.9
3 -4 4 149.69 4.8
3 -4 4 153.48 4.7
3 4 4 155.88 4.9
-3 4 -4 149.99 5
3 4 4 153.28 4.8
-3 4 -4 154.68 4.7
4 -4 4 26.3 1.4
-4 -4 -4 26.9 1.4
4 -4 4 25.5 1.9
4 -4 4 26.5 1.6
-4 4 -4 27.6 1.5
4 4 4 25.7 1.5
5 -4 4 1.1 0.9
5 -4 4 2.7 0.6
5 4 4 2.2 0.5
4 -5 -4 38.2 1.8
4 -5 -4 37.8 1.7
4 5 -4 39.5 1.7
-4 5 4 39.8 1.7
3 -5 -4 77.59 2.8
3 -5 -4 78.59 2.9
3 5 -4 88.69 2.9
-3 5 4 79.69 2.8
3 5 -4 82.29 2.9
2 -5 -4 35.7 1.8
2 -5 -4 37.7 1.8
2 -5 -4 36.8 1.8
2 -5 -4 34.7 1.7
2 -5 -4 37.1 1.9
2 5 -4 37.3 1.9
2 5 -4 36.1 1.7
1 -5 -4 82.79 2.8
1 -5 -4 85.19 2.9
1 -5 -4 84.09 2.7
-1 -5 4 87.59 2.7
-1 -5 4 82.09 3
1 -5 -4 79.59 2.9
1 -5 -4 84.29 2.9
1 -5 -4 85.59 3
1 5 -4 81.29 2.8
-1 5 4 79.49 2.9
-1 5 4 82.79 3.5
1 5 -4 83.39 2.8
0 -5 4 185.98 5.5
0 -5 -4 186.98 5.5
0 -5 4 209.18 6.2
0 -5 4 180.48 5.6
0 -5 -4 188.88 5.4
0 -5 -4 190.28 5.7
0 5 4 181.78 5.6
0 5 -4 189.38 5.6
0 5 -4 177.88 5.5
0 5 -4 177.58 5.5
1 -5 4 8 1
-1 -5 -4 11.7 1.1
1 -5 4 9.8 1.1
1 -5 4 10 1
-1 -5 -4 8.6 1
1 -5 4 8.9 0.9
-1 5 -4 9.1 1.4
-1 5 -4 10.5 0.9
-1 5 -4 8.3 1
2 -5 4 825.72 23.2
-2 -5 -4 860.11 23.2
-2 -5 -4 869.51 23.6
2 -5 4 826.62 23.3
2 -5 4 848.32 23.3
2 -5 4 828.32 23.4
-2 5 -4 827.92 23.3
2 5 4 851.01 23.3
-2 5 -4 814.92 23.2
3 -5 4 38.2 1.7
3 -5 4 37.9 2
-3 -5 -4 39.8 1.7
3 -5 4 38.1 1.8
3 -5 4 40.9 1.9
-3 -5 -4 39.3 2.6
-3 5 -4 38.8 1.7
3 5 4 39.5 1.7
-3 5 -4 43.4 4.3
3 5 4 40.7 1.9
4 -5 4 8 1
-4 -5 -4 7.4 1.1
4 -5 4 7.9 1.3
-4 5 -4 8 1
4 5 4 6.3 1
4 -6 -4 10.7 1
4 -6 -4 10.2 1.1
4 6 -4 9.3 0.9
-4 6 4 10.2 1.3
3 -6 -4 63.09 2.3
-3 -6 4 61.89 2.5
3 -6 -4 63.49 2.3
3 6 -4 63.59 2.3
3 6 -4 62.69 2.3
-3 6 4 60.79 2.3
2 -6 -4 12.5 1.4
-2 -6 4 13.6 1.2
2 -6 -4 15.8 1.5
2 -6 -4 12.9 1.2
2 -6 -4 12.3 1.2
2 6 -4 13.8 1.1
-2 6 4 11.8 1.1
1 -6 -4 47.8 2
-1 -6 4 45.1 1.9
1 -6 -4 51.09 2
1 -6 -4 51.09 1.9
1 -6 -4 46.6 2.1
1 6 -4 44.8 1.9
1 6 -4 45.8 2.3
-1 6 4 49.4 2
-1 6 4 53.49 2
0 -6 4 44.2 2
0 -6 -4 50.69 1.9
0 -6 -4 45.6 2.3
0 -6 -4 47.4 2.3
0 -6 -4 49.5 2
0 -6 4 44.8 1.9
0 -6 4 44.8 1.9
0 6 -4 46.7 1.9
0 6 4 47.8 1.9
0 6 -4 46.4 2.1
0 6 4 46.4 2
1 -6 4 179.08 5.4
-1 -6 -4 172.38 5.3
-1 -6 -4 173.08 5.6
1 -6 4 172.68 5.4
1 -6 4 175.88 5.3
1 -6 4 173.98 5.3
-1 -6 -4 177.38 5.2
-1 6 -4 174.38 5.5
1 6 4 177.98 5.3
-1 6 -4 172.78 5.3
-1 6 -4 174.18 5.2
-2 -6 -4 26.6 2.3
2 -6 4 25.7 1.6
2 -6 4 27 1.5
2 -6 4 26.7 1.4
-2 -6 -4 27.3 1.4
2 -6 4 27.6 1.5
2 6 4 27.3 1.4
-2 6 -4 23.9 1.9
-2 6 -4 23.5 1.3
3 -6 4 26.3 1.4
3 -6 4 25.6 2.2
3 -6 4 26.2 2.1
-3 -6 -4 27 1.5
3 -6 4 29.5 1.6
-3 6 -4 26.6 1.4
4 -6 4 6.5 1
4 -6 4 5.6 0.9
-4 -6 -4 4.4 0.7
-4 6 -4 6.8 0.9
3 -7 -4 6.7 0.9
3 -7 -4 6.8 0.9
-3 7 4 9.4 1
3 7 -4 8.5 1
-2 -7 4 10.4 1.4
-2 -7 4 11.6 1.5
2 -7 -4 11.1 1.1
2 7 -4 11.3 1
-2 7 4 9.6 1.2
-1 -7 4 73.79 2.5
1 -7 -4 71.59 2.4
1 -7 -4 69.39 2.5
1 -7 -4 64.49 2.7
-1 -7 4 76.49 3.2
-1 -7 4 69.19 2.5
-1 7 4 69.39 2.5
1 7 -4 70.59 2.5
0 -7 4 28.3 1.5
0 -7 -4 27.4 1.4
0 -7 4 27.6 1.4
0 -7 -4 26.8 1.3
0 -7 4 26.5 1.5
0 -7 -4 23 2.6
0 -7 -4 26.8 1.8
0 -7 4 26.3 1.5
0 7 -4 22.2 2.1
0 7 -4 27.7 1.4
0 7 4 28.3 1.4
1 -7 4 -1 0.8
1 -7 4 -0.3 0.7
-1 -7 -4 -0.6 0.4
1 -7 4 0.3 0.5
-1 -7 -4 0.1 0.8
1 -7 4 -0.1 0.6
1 7 4 0.2 0.5
-1 7 -4 0.4 0.6
-1 7 -4 0.5 0.8
2 -7 4 -0.1 0.9
2 -7 4 0.9 0.7
-2 -7 -4 0.1 0.9
2 -7 4 0.6 0.5
2 -7 4 0.9 0.7
-2 -7 -4 1.2 0.5
-2 7 -4 0.1 0.6
2 7 4 0.8 0.4
-3 -7 -4 10.2 0.8
3 -7 4 8.5 1.1
3 -7 4 8.3 1.4
3 -7 4 10.8 1
3 7 4 11.1 1
-3 7 -4 10.4 1
-2 -8 4 2.6 0.8
-2 -8 4 2 0.7
2 -8 -4 2.9 0.6
2 8 -4 1.8 0.5
1 -8 -4 1.7 0.6
1 -8 -4 2.1 0.6
-1 -8 4 2.8 0.7
-1 -8 4 3.1 0.7
-1 -8 4 2.7 0.6
1 8 -4 2.3 0.6
0 -8 4 5.3 0.7
0 -8 4 6.1 1.1
0 -8 -4 6.2 0.8
0 -8 -4 5.8 1
0 -8 4 6.1 1
0 -8 4 5.1 0.7
0 -8 -4 5.3 0.9
0 8 -4 4.7 0.6
0 8 4 6.3 0.9
1 -8 4 8.5 0.9
1 -8 4 9.4 1.1
-1 -8 -4 9 0.9
-1 -8 -4 9.1 0.9
1 -8 4 9.2 1
1 8 4 8.7 0.9
-2 -8 -4 12.6 0.8
2 -8 4 12.3 0.9
-2 -8 -4 11.3 0.8
2 -8 4 11.3 1
2 -8 4 12.9 1.2
2 8 4 12.1 0.8
-2 8 -4 10.4 1.5
5 0 -5 0.9 1
5 0 -5 0.2 0.8
4 0 -5 1 0.7
4 0 -5 0.5 1
4 0 -5 2.1 0.9
4 0 -5 1.1 0.9
3 0 -5 0.5 1.1
-3 0 5 0.6 0.8
2 0 -5 77.59 2.4
-2 0 5 78.39 2.5
-1 0 5 3.8 0.5
1 0 -5 4.2 0.4
0 0 -5 124.39 3.5
0 0 -5 124.39 3.5
1 0 5 23 1
1 0 5 23.5 0.8
-1 0 -5 22.5 0.7
-1 0 -5 23.6 0.9
-2 0 -5 7.3 0.7
2 0 5 7.9 0.6
3 0 5 24.9 1.6
-3 0 -5 22.4 1.5
3 0 5 23.4 1.5
3 0 5 23.2 1.2
-4 0 -5 49 2.8
4 0 5 50.69 2.1
4 0 5 48.7 2.1
4 0 5 49.5 2.3
5 0 5 35.4 1.7
5 0 5 34.1 1.8
5 -1 -5 68.59 2.3
5 -1 -5 61.49 2.4
5 1 -5 61.79 2.3
5 1 -5 64.39 2.4
4 -1 -5 8.7 1.2
-4 -1 5 9.4 1.9
4 -1 -5 7.1 1
-4 1 5 7.6 1.4
4 1 -5 7.9 1.3
4 1 -5 7.4 0.8
3 -1 -5 63.59 2.3
3 -1 -5 61.49 2.4
-3 1 5 62.09 2.7
3 1 -5 67.89 2.4
3 1 -5 62.29 2.5
2 -1 -5 361.16 9.8
-2 -1 5 353.86 9.9
-2 1 5 354.36 10.1
2 1 -5 345.27 9.8
1 -1 -5 67.19 2
-1 1 5 64.39 2.1
1 1 -5 62.79 1.9
0 -1 -5 440.76 12.1
0 -1 -5 439.56 12.2
0 -1 5 447.46 12.1
0 1 -5 437.66 12.1
1 -1 5 31.1 1.1
-1 -1 -5 33 1.1
1 -1 5 28.9 1.3
1 1 5 32.1 1.1
-1 1 -5 30.4 1
-2 -1 -5 139.49 3.9
2 -1 5 126.29 3.8
2 -1 5 113.29 3.8
-2 1 -5 129.49 3.6
2 1 5 127.69 3.9
3 -1 5 90.89 3.3
-3 -1 -5 93.09 3.2
3 -1 5 87.89 3.1
-3 1 -5 92.39 3
3 1 5 90.99 3.1
3 1 5 93.79 3.1
4 -1 5 20.7 1.5
-4 -1 -5 21.6 2.3
4 -1 5 20.6 1.5
4 -1 5 23.2 1.8
-4 1 -5 18.5 2.4
4 1 5 26.4 1.5
4 1 5 22.8 1.6
5 -1 5 14.5 1.5
5 -1 5 14.4 1.3
5 1 5 13.9 1.3
5 -2 -5 2.7 0.7
5 -2 -5 3.5 0.8
5 2 -5 3.3 0.7
5 2 -5 3.8 0.8
4 -2 -5 16.6 1.3
4 -2 -5 18.3 1.3
-4 -2 5 15.8 2.4
-4 2 5 15.4 1.3
4 2 -5 15.8 1.4
4 2 -5 16.4 1.3
3 -2 -5 38.9 1.8
-3 -2 5 42.9 1.9
3 -2 -5 40.1 1.9
3 -2 -5 40.9 1.6
3 -2 -5 39.6 1.7
3 2 -5 40 1.9
-3 2 5 40.1 2.5
3 2 -5 38.9 1.8
-2 -2 5 151.18 4.4
2 -2 -5 155.08 4.3
-2 -2 5 148.89 4.4
2 2 -5 145.19 4.3
1 -2 -5 573.34 15.9
-1 -2 5 592.54 15.9
1 -2 -5 566.14 15.7
-1 2 5 565.24 16
1 2 -5 578.94 15.8
0 -2 -5 246.78 6.9
0 -2 5 232.78 7
0 -2 5 249.38 6.8
0 2 -5 249.78 6.9
0 2 5 247.78 6.9
-1 -2 -5 483.85 13.4
1 -2 5 491.85 13.3
1 2 5 477.75 13.3
-1 2 -5 475.65 13.3
-2 -2 -5 57.39 2.1
2 -2 5 60.49 2.1
2 2 5 57.09 2.1
-2 2 -5 60.29 2
-2 2 -5 60.79 1.9
3 -2 5 47 2.2
3 -2 5 51.59 2.2
-3 -2 -5 52.79 2.2
3 -2 5 50.79 2.1
3 -2 5 51.09 2
-3 2 -5 51.59 1.9
3 2 5 50.89 2
4 -2 5 22 1.6
-4 -2 -5 21.3 2.4
4 -2 5 20.1 1.5
4 -2 5 22.5 2
4 -2 5 23.1 1.5
-4 2 -5 16.7 2.8
4 2 5 22.5 1.6
4 2 5 23.8 1.4
-4 2 -5 22.9 1.5
5 -2 5 6.7 0.9
5 -2 5 6 0.9
5 2 5 5.5 1
5 -3 -5 2.2 0.7
5 -3 -5 1.6 0.7
5 3 -5 2.4 0.7
4 -3 -5 40.4 1.8
4 -3 -5 40.9 1.9
4 3 -5 46.1 2
4 3 -5 45.6 1.9
-4 3 5 41.5 1.8
-3 -3 5 107.39 3.7
3 -3 -5 106.79 3.4
3 -3 -5 107.29 3.4
3 -3 -5 102.79 3.5
3 3 -5 102.99 3.5
3 3 -5 102.69 3.4
2 -3 -5 48.7 1.7
-2 -3 5 49.6 1.8
2 3 -5 48 1.7
-2 3 5 53.19 2.3
1 -3 -5 135.09 4
-1 -3 5 142.99 4
1 -3 -5 137.19 4.2
-1 -3 5 136.39 4.2
1 3 -5 145.39 4.1
-1 3 5 136.39 4.3
0 -3 -5 396.66 11
0 -3 5 382.16 10.9
0 3 5 393.86 11
0 3 -5 395.46 10.9
1 -3 5 30 1.4
-1 -3 -5 27.9 1.5
1 -3 5 32.2 1.2
-1 3 -5 31.1 1.3
1 3 5 33.5 1.2
-1 3 -5 33.7 1.2
2 -3 5 405.06 11.4
2 -3 5 413.46 11.3
-2 -3 -5 394.66 11.4
-2 3 -5 394.36 11.3
-2 3 -5 398.26 11.2
3 -3 5 62.49 2.3
3 -3 5 61.19 2.4
-3 -3 -5 57.89 2.5
3 -3 5 63.29 2.3
3 -3 5 63.29 2.5
3 3 5 60.59 2.5
-3 3 -5 61.19 2.2
4 -3 5 64.59 2.4
4 -3 5 60.39 2.5
4 -3 5 59.59 3
4 3 5 64.29 2.5
-4 3 -5 62.89 2.4
5 -3 5 3.8 0.7
5 -3 5 3.3 0.8
-5 -3 -5 3.7 0.5
5 3 5 3.5 0.6
5 -4 -5 2.9 1
5 -4 -5 3.5 0.7
-5 4 5 3.9 1.3
5 4 -5 3.7 0.6
4 -4 -5 50.29 2
4 -4 -5 51.29 2
4 4 -5 50.69 2
-4 4 5 49.7 2.1
3 -4 -5 14.5 1.2
3 -4 -5 15.6 1.3
3 -4 -5 15.2 1.3
3 4 -5 14.4 1.2
2 -4 -5 10.7 1.2
2 -4 -5 10.7 1
2 -4 -5 8.1 1.3
-2 4 5 7.6 1.4
2 4 -5 12.2 1
2 4 -5 11.4 1.3
2 4 -5 12.4 1.3
-1 -4 5 705.13 19.2
1 -4 -5 698.23 19.1
1 -4 -5 680.53 19.4
-1 4 5 687.23 19.5
1 4 -5 698.53 19.2
0 -4 -5 2.7 0.5
0 -4 -5 3.2 0.5
0 -4 5 4.3 0.5
0 4 5 4.8 0.9
0 4 -5 5.4 0.7
0 4 -5 4.4 0.7
1 -4 5 128.99 4
-1 -4 -5 127.89 4.1
1 -4 5 133.19 3.9
1 4 5 125.49 3.8
-1 4 -5 132.79 3.9
-1 4 -5 132.29 4
-2 -4 -5 97.89 3.3
2 -4 5 105.09 3.3
2 -4 5 105.39 3.4
-2 -4 -5 101.29 3.5
2 -4 5 102.89 3.5
2 -4 5 102.79 3.3
2 4 5 95.29 3.7
-2 4 -5 105.59 3.3
-2 4 -5 101.69 3.2
2 4 5 102.49 3.4
3 -4 5 358.36 10.3
-3 -4 -5 360.76 10.1
3 -4 5 353.36 10.4
3 -4 5 356.26 10.2
3 -4 5 354.26 10.3
3 4 5 362.16 10.4
-3 4 -5 364.06 10.2
3 4 5 359.16 10.3
-4 -4 -5 29.3 1.8
4 -4 5 32.1 1.7
4 -4 5 30.6 2
4 -4 5 29.2 1.6
4 4 5 31.9 1.6
-4 4 -5 31.9 1.6
4 -5 -5 0.5 0.6
4 -5 -5 0.7 0.7
-4 5 5 -0.3 0.6
4 5 -5 1.4 0.6
3 -5 -5 199.78 5.9
3 -5 -5 198.28 5.9
3 -5 -5 198.28 6
3 5 -5 192.28 5.9
-3 5 5 193.08 5.9
3 5 -5 198.98 6
2 -5 -5 41.2 1.8
2 -5 -5 38.2 1.9
2 -5 -5 40.4 1.8
2 5 -5 40.8 1.8
2 5 -5 38.6 2
2 5 -5 38.8 1.9
1 -5 -5 28.2 1.3
1 -5 -5 27.3 1.5
1 -5 -5 31.3 1.6
1 -5 -5 26.4 1.6
-1 -5 5 30.8 1.3
1 -5 -5 31 1.7
1 -5 -5 30 1.6
-1 5 5 31.2 2.6
-1 5 5 32 1.7
1 5 -5 30.5 1.5
1 5 -5 30 1.5
0 -5 5 6.8 0.9
0 -5 5 7.1 1.2
0 -5 -5 7.1 1
0 -5 -5 6.5 0.7
0 -5 -5 7.2 0.9
0 -5 5 7.6 1
0 5 -5 6.5 1
0 5 -5 6.9 0.9
0 5 -5 7.7 1.1
0 5 5 6.8 1
1 -5 5 301.37 8.6
1 -5 5 307.37 8.6
-1 -5 -5 303.07 8.8
1 -5 5 303.07 8.7
-1 -5 -5 302.07 8.6
1 -5 5 293.77 8.7
-1 -5 -5 287.87 8.9
1 5 5 301.77 8.7
-1 5 -5 293.27 8.7
-1 5 -5 309.27 8.6
2 -5 5 141.39 4.4
-2 -5 -5 148.09 4.8
-2 -5 -5 142.59 4.4
2 -5 5 143.09 4.6
2 -5 5 144.39 4.6
2 -5 5 147.29 4.5
-2 5 -5 146.29 4.4
2 5 5 145.49 4.6
-2 5 -5 135.59 5.4
3 -5 5 99.89 3.5
3 -5 5 100.29 3.2
3 -5 5 98.49 4.2
3 -5 5 99.89 3.3
-3 -5 -5 98.19 3.2
-3 -5 -5 98.89 3.2
-3 -5 -5 95.79 4
3 5 5 96.39 3.2
3 5 5 98.29 3.4
4 -5 5 18.8 1.4
4 -5 5 16.6 1.2
-4 -5 -5 15.8 1.1
4 5 5 16.9 1.2
-4 5 -5 16.5 1.2
4 -6 -5 7.5 0.9
4 -6 -5 5.9 0.9
-4 6 5 6 1
4 6 -5 5.6 0.9
-3 -6 5 9.7 1.4
3 -6 -5 9.7 1.1
3 6 -5 9.9 1.1
3 6 -5 10 1.4
-3 6 5 7 0.9
2 -6 -5 98.19 3.3
2 -6 -5 98.29 3.4
2 -6 -5 97.69 3.3
-2 -6 5 105.29 3.4
2 6 -5 104.89 3.5
2 6 -5 107.09 3.4
-2 6 5 101.19 3.4
1 -6 -5 37 1.6
-1 -6 5 32.7 1.6
1 -6 -5 38.3 1.9
1 -6 -5 35.3 1.8
-1 -6 5 30.9 1.8
1 -6 -5 35.6 1.7
-1 6 5 36.5 1.7
1 6 -5 31.4 1.6
1 6 -5 34.2 1.9
-1 6 5 34.5 1.7
0 -6 5 39 1.7
0 -6 -5 38.8 1.7
0 -6 -5 38.2 1.7
0 -6 5 40.1 1.9
0 -6 -5 36.7 2.1
0 -6 -5 38.2 1.6
0 6 -5 39.9 1.8
0 6 -5 38.7 1.9
0 6 5 35.8 1.9
0 6 5 38.4 1.9
-1 -6 -5 75.09 2.5
-1 -6 -5 70.29 2.6
1 -6 5 74.09 2.6
1 -6 5 73.89 2.7
1 -6 5 75.49 2.7
1 -6 5 77.19 2.7
-1 -6 -5 72.39 3.1
-1 6 -5 75.99 2.9
-1 6 -5 73.79 2.6
1 6 5 71.39 2.6
-1 6 -5 75.19 2.6
2 -6 5 35.8 1.8
-2 -6 -5 31.9 2.4
-2 -6 -5 35.7 1.5
2 -6 5 35.5 1.7
2 -6 5 34.4 1.6
2 -6 5 34 1.8
2 6 5 34.5 1.6
-2 6 -5 34.5 2.2
-2 6 -5 37.2 1.6
3 -6 5 23.5 2
3 -6 5 25 1.4
3 -6 5 28 1.6
-3 -6 -5 24.9 1.4
3 -6 5 25 1.4
-3 6 -5 26.1 1.4
3 6 5 25.3 1.4
4 -6 5 2 0.9
-4 -6 -5 2.8 0.5
-4 6 -5 3.5 0.6
-3 -7 5 1.5 0.9
3 -7 -5 2.1 0.6
3 -7 -5 2.7 0.6
-3 7 5 2.2 0.6
2 -7 -5 27 1.6
-2 -7 5 27.2 1.5
-2 -7 5 32.7 2.8
2 -7 -5 26.9 1.4
-2 -7 5 26.2 1.7
-2 7 5 25.9 1.5
2 7 -5 25.7 1.3
1 -7 -5 0.6 0.6
-1 -7 5 1.8 0.8
1 -7 -5 2.1 0.6
-1 -7 5 1 0.7
-1 -7 5 1.2 0.7
-1 7 5 1.5 0.7
1 7 -5 0.7 0.5
0 -7 -5 21.6 2.6
0 -7 -5 21.9 1.3
0 -7 -5 21 1.6
0 -7 5 17.4 1.2
0 -7 -5 19.4 1.2
0 -7 -5 21.1 1.8
0 -7 5 18.6 1.4
0 -7 5 18.9 1.4
0 7 5 20.4 1.2
0 7 -5 19.6 1.2
0 7 -5 20 2.2
-1 -7 -5 4 1
1 -7 5 4.1 0.9
-1 -7 -5 4.4 0.6
1 -7 5 4.8 0.7
1 -7 5 4.5 0.9
1 -7 5 4.9 0.8
-1 7 -5 5 0.9
1 7 5 5.2 0.8
-2 -7 -5 1.4 0.5
2 -7 5 2 1.1
2 -7 5 2.6 0.6
2 -7 5 2.8 0.8
-2 -7 -5 1.3 1
2 -7 5 2.4 0.7
2 7 5 1.7 0.5
-2 7 -5 2.3 0.7
3 -7 5 2.1 0.9
3 -7 5 1.9 0.7
-3 -7 -5 1.7 0.5
3 -7 5 1.7 0.7
-3 7 -5 2.6 0.8
3 7 5 1.3 0.6
2 -8 -5 -0.2 0.5
2 -8 -5 0.3 0.5
-2 -8 5 0.1 0.8
2 8 -5 0.6 0.5
1 -8 -5 1.6 0.6
-1 -8 5 0.1 0.6
-1 -8 5 1.1 0.6
-1 -8 5 1.8 0.8
1 -8 -5 0.5 0.5
1 8 -5 1.1 0.5
0 -8 5 9 1.1
0 -8 5 6.6 1.3
0 -8 -5 8.4 0.9
0 -8 -5 6.9 0.9
0 -8 5 10 0.9
0 -8 5 8.6 1.1
0 8 5 6.7 0.9
0 8 -5 8.8 0.9
1 -8 5 1.5 0.7
-1 -8 -5 0.6 0.5
1 -8 5 1 0.6
-1 -8 -5 0.8 0.4
1 -8 5 0.9 0.5
1 8 5 1.5 0.5
2 -8 5 15.7 0.9
-2 -8 -5 15 0.9
2 -8 5 16.3 1.2
2 -8 5 16.6 1.2
-2 -8 -5 16.7 0.9
-2 8 -5 15.1 1.5
2 8 5 16 0.9
5 0 -6 141.29 4.2
5 0 -6 130.19 4.3
4 0 -6 33.8 1.9
4 0 -6 34.4 1.8
4 0 -6 34.7 1.7
3 0 -6 35.9 1.7
-3 0 6 35.4 2.1
2 0 -6 313.47 8.9
-2 0 6 321.57 9.1
1 0 -6 770.52 21.4
-1 0 6 794.72 21.6
0 0 -6 56.79 1.7
0 0 -6 56.79 1.7
-1 0 -6 11.1 0.6
1 0 6 11.2 0.6
-1 0 -6 11.3 0.5
1 0 6 10.2 0.8
2 0 6 84.79 2.9
-2 0 -6 93.09 2.9
2 0 6 91.19 2.7
3 0 6 47.5 2.2
3 0 6 51.79 2
-3 0 -6 48.5 2.2
3 0 6 49.1 1.9
4 0 6 2.3 0.8
4 0 6 0.9 0.8
-4 0 -6 3.1 1.6
4 0 6 2.9 1
5 0 6 27.7 1.6
5 0 6 26.8 1.5
5 -1 -6 11.8 1.1
5 -1 -6 12.7 1.2
5 1 -6 9.1 1.3
5 1 -6 9.7 1.1
4 -1 -6 33.9 1.7
-4 -1 6 31.6 2.4
4 -1 -6 33.9 1.8
4 1 -6 33.7 1.8
4 1 -6 34.1 1.6
3 -1 -6 78.29 2.7
3 -1 -6 79.59 2.8
3 1 -6 79.29 2.7
-3 1 6 80.19 3.2
3 1 -6 74.69 2.9
-2 -1 6 420.16 11.8
-2 1 6 414.36 11.9
2 1 -6 423.96 11.7
1 -1 -6 6.5 0.5
1 -1 -6 6.8 0.5
1 1 -6 8.5 0.5
-1 1 6 7.7 0.7
0 -1 6 96.09 2.8
0 -1 -6 99.49 2.9
0 -1 -6 102.89 2.8
0 1 -6 97.49 2.9
-1 -1 -6 257.77 7.2
1 -1 6 249.68 7.1
-1 1 -6 252.87 7
-2 -1 -6 88.19 2.8
2 -1 6 80.79 2.8
2 -1 6 82.39 2.6
-2 1 -6 81.39 2.7
-2 1 -6 86.59 2.5
2 1 6 89.39 2.8
3 -1 6 55.59 2.5
3 -1 6 59.59 2.2
3 -1 6 56.79 2.5
-3 -1 -6 68.09 2.5
3 -1 6 61.09 2.3
-3 1 -6 62.09 2.5
3 1 6 65.99 2.3
-3 1 -6 62.69 2.2
4 -1 6 53.09 2.2
4 -1 6 52.99 2.2
-4 -1 -6 52.39 3
4 -1 6 50.19 2.4
4 1 6 55.69 2.3
-4 1 -6 43.9 3.1
4 1 6 57.49 2.2
5 -1 6 8.4 1.2
5 -1 6 10.5 1.4
5 1 6 9.1 1.1
5 -2 -6 0.8 0.6
5 -2 -6 -1.2 0.7
5 2 -6 1.1 0.6
5 2 -6 1.6 0.7
4 -2 -6 25.7 1.4
-4 -2 6 24.8 3.4
4 -2 -6 24.2 1.6
4 2 -6 24.8 1.4
-4 2 6 23.6 1.5
4 2 -6 24.7 1.5
3 -2 -6 26.8 1.5
-3 -2 6 23.6 1.6
-3 2 6 24.2 2.3
3 2 -6 24.8 1.5
3 2 -6 23.3 1.5
3 2 -6 24.3 1.4
-2 -2 6 241.18 6.7
-2 -2 6 232.58 6.6
-2 2 6 229.78 7
2 2 -6 230.48 6.6
1 -2 -6 374.46 10.5
-1 -2 6 356.26 10.5
1 2 -6 384.16 10.4
-1 2 6 381.56 10.6
0 -2 6 1051.99 28
0 -2 -6 1022.7 28.1
0 2 6 1019 28.1
0 2 -6 1003.6 28
-1 -2 -6 884.01 24.6
1 -2 6 895.41 24.5
-1 2 -6 885.41 24.5
1 2 6 916.21 24.6
-2 -2 -6 276.17 7.9
2 -2 6 279.67 7.8
2 -2 6 269.57 7.9
-2 2 -6 272.57 7.8
2 2 6 265.77 7.8
-2 2 -6 276.77 7.7
3 -2 6 100.09 3.3
3 -2 6 101.89 3.4
3 -2 6 99.29 3.5
-3 -2 -6 104.79 3.6
3 -2 6 94.59 3.3
-3 2 -6 100.19 3.2
3 2 6 106.69 3.4
4 -2 6 16.8 1.4
-4 -2 -6 14.9 2.4
4 -2 6 15.9 1.5
4 -2 6 16.4 1.8
4 -2 6 14.9 1.4
4 2 6 17.2 1.4
4 2 6 14.9 1.2
-4 2 -6 14.1 2.3
5 -2 6 10.7 1.2
5 2 6 7.7 1
5 -3 -6 21.1 1.2
5 -3 -6 20.4 1.3
5 3 -6 19.5 1.2
4 -3 -6 25.9 1.5
4 -3 -6 24.2 1.5
-4 3 6 24.1 1.5
4 3 -6 22.2 1.4
4 3 -6 23.8 1.5
3 -3 -6 3.1 0.6
3 -3 -6 4.6 0.7
3 -3 -6 5.5 0.9
3 3 -6 3.1 0.7
3 3 -6 4.6 0.8
-2 -3 6 41.3 1.6
2 3 -6 41 1.6
-2 3 6 42.5 2.1
1 -3 -6 71.99 2.2
1 -3 -6 71.79 2.4
-1 3 6 72.29 2.6
1 3 -6 72.39 2.4
0 -3 -6 1056.59 28.6
0 -3 6 1045.2 28.4
0 3 -6 1033.8 28.5
0 3 6 1020.1 28.6
1 -3 6 161.08 5
-1 -3 -6 173.28 5
1 -3 6 177.78 4.9
-1 3 -6 162.18 4.9
-1 3 -6 174.38 4.9
1 3 6 164.08 4.9
2 -3 6 12.3 1.2
2 -3 6 11.9 1
2 -3 6 12 0.9
-2 -3 -6 13.8 1.1
-2 3 -6 12 0.9
-2 3 -6 12.3 0.9
3 -3 6 3.8 0.8
3 -3 6 4.7 0.8
3 -3 6 3.7 0.8
3 -3 6 4.5 1
-3 3 -6 2.9 0.6
3 3 6 3.1 0.9
4 -3 6 104.29 3.4
4 -3 6 98.49 3.5
4 -3 6 102.09 3.6
4 3 6 105.29 3.5
-4 3 -6 100.39 3.4
5 -3 6 0.8 0.7
-5 -3 -6 0.6 0.5
5 3 6 0.2 0.5
5 -4 -6 -0.5 0.7
5 -4 -6 0 0.6
5 4 -6 0.7 0.5
4 -4 -6 13 1.1
4 -4 -6 11.5 1.2
4 4 -6 13.5 1.2
-4 4 6 13.8 1.3
3 -4 -6 16.3 1.3
3 -4 -6 17.1 1.3
3 -4 -6 17.1 1.2
3 4 -6 17.2 1.3
3 4 -6 18 1.3
2 -4 -6 145.49 4.5
2 -4 -6 143.29 4.4
2 4 -6 138.99 4.4
2 4 -6 144.09 4.5
2 4 -6 141.09 4.5
1 -4 -6 260.17 7.6
1 -4 -6 257.47 7.3
-1 -4 6 258.87 7.3
-1 4 6 257.57 7.8
1 4 -6 250.97 7.4
0 -4 -6 3.1 0.4
0 -4 6 3.4 0.6
0 -4 -6 3 0.5
0 4 -6 2.6 0.5
0 4 -6 4 0.6
0 4 6 3.3 0.7
-1 -4 -6 27.9 1.4
1 -4 6 28.5 1.3
-1 -4 -6 31.2 1.9
1 -4 6 30.5 1.4
-1 4 -6 28.5 1.3
-1 4 -6 29.9 1.3
2 -4 6 11.3 1.6
-2 -4 -6 11.1 1.1
2 -4 6 10.6 1
2 -4 6 8.4 1.1
2 -4 6 9.1 1.1
-2 -4 -6 12.2 1.3
2 4 6 13.1 1.2
-2 4 -6 10.5 1
-2 4 -6 10.1 1
2 4 6 13.3 1.9
3 -4 6 469.65 13
3 -4 6 458.05 12.9
3 -4 6 469.65 13
-3 -4 -6 441.36 13.3
3 -4 6 461.65 13.1
-3 -4 -6 445.56 12.8
3 4 6 450.25 13
-3 4 -6 468.75 12.9
3 4 6 450.75 12.9
-4 -4 -6 16.6 1.1
4 -4 6 17.8 1.8
4 -4 6 16.1 1.8
4 -4 6 18.1 1.4
4 4 6 16.3 1.8
-4 4 -6 18.1 1.3
4 -5 -6 9.6 1.1
4 -5 -6 9.5 1.1
4 5 -6 10.6 1
-4 5 6 10.3 1.2
3 -5 -6 25.5 1.5
3 -5 -6 25.6 1.4
3 -5 -6 26.4 1.5
3 5 -6 27.5 1.6
-3 5 6 28.4 1.5
3 5 -6 26.9 1.5
2 -5 -6 29.2 1.5
-2 -5 6 32.6 1.5
2 5 -6 29.9 1.7
2 5 -6 27.6 1.8
2 5 -6 30.8 1.7
1 -5 -6 15.8 1.4
-1 -5 6 18.1 1.1
1 -5 -6 15.6 1.3
1 -5 -6 16.3 1.1
1 -5 -6 14.8 1.3
1 -5 -6 15.9 1.4
1 5 -6 13.5 1.8
-1 5 6 12.6 1.4
1 5 -6 17.2 1.2
1 5 -6 17 1.2
0 -5 -6 158.78 5
0 -5 6 165.68 4.9
0 -5 -6 173.88 5.2
0 -5 6 162.38 5
0 -5 -6 167.58 4.9
0 -5 -6 164.08 4.9
0 5 -6 163.48 4.9
0 5 -6 161.38 5
0 5 6 166.48 5
1 -5 6 17 1.2
1 -5 6 17 1.2
1 -5 6 16.4 1.2
-1 -5 -6 16.1 1.1
1 -5 6 18.5 1.6
-1 -5 -6 16.5 1.3
-1 -5 -6 16.7 1.4
1 5 6 18.6 1.2
-1 5 -6 15.7 1.4
-1 5 -6 17.5 1.1
-1 5 -6 17.1 1.2
2 -5 6 14.3 1.2
-2 -5 -6 16.1 1.5
2 -5 6 12.5 1.5
2 -5 6 12 1.1
2 -5 6 13.6 1.3
-2 -5 -6 14 1.7
-2 -5 -6 14.8 1
-2 5 -6 12.3 1
2 5 6 13.6 1.2
-2 5 -6 14 1.4
-3 -5 -6 12.4 1.1
3 -5 6 12.8 1.1
3 -5 6 13.6 1.3
-3 -5 -6 12.1 1
3 -5 6 12.6 1.3
3 -5 6 13.2 1.8
3 5 6 12.7 1.2
3 5 6 12.6 1.5
-3 5 -6 11.4 1.2
4 -5 6 14.2 1.2
4 -5 6 15.2 1.3
-4 -5 -6 13.8 1
-4 5 -6 13.7 1.1
4 5 6 12 1.1
4 -6 -6 5.5 0.9
4 -6 -6 4.4 0.6
4 6 -6 4.7 0.8
3 -6 -6 72.29 2.5
-3 -6 6 69.49 2.8
3 -6 -6 74.39 2.5
3 6 -6 70.69 2.6
-3 6 6 69.99 2.5
2 -6 -6 99.29 3.4
2 -6 -6 101.09 3.3
2 -6 -6 95.59 3.3
-2 -6 6 101.99 3.4
-2 6 6 102.29 3.3
2 6 -6 105.89 3.4
2 6 -6 104.49 3.4
1 -6 -6 2.6 0.7
1 -6 -6 2.6 0.7
-1 -6 6 1.1 1
-1 -6 6 1 0.8
-1 -6 6 1.3 0.6
-1 6 6 1.4 0.7
1 6 -6 0.7 1
1 6 -6 1.8 0.6
-1 6 6 3.2 0.7
0 -6 6 5.2 0.8
0 -6 -6 6.4 0.9
0 -6 6 5.8 0.8
0 -6 -6 7.3 1
0 -6 6 4.9 0.8
0 -6 -6 6.3 0.9
0 -6 -6 6.8 1.4
0 6 6 6.8 1.1
0 6 6 4.9 0.7
0 6 -6 5.6 0.9
0 6 -6 3.8 0.7
1 -6 6 14.5 1.3
-1 -6 -6 16.1 1.3
1 -6 6 14.2 1.4
-1 -6 -6 14.7 1
1 -6 6 13.4 1.1
-1 -6 -6 15.1 1.8
1 -6 6 15.3 1.3
-1 6 -6 15.9 1.1
-1 6 -6 14.5 1.5
1 6 6 18.2 1.2
-1 6 -6 13 1.2
-2 -6 -6 19.2 1.2
2 -6 6 22.3 1.5
2 -6 6 17.1 1.5
2 -6 6 21.8 1.9
-2 -6 -6 20.6 2.4
2 -6 6 20.2 1.2
2 6 6 20.9 1.3
-2 6 -6 19 2
3 -6 6 2.6 0.8
3 -6 6 2.7 0.8
3 -6 6 2 1.1
3 -6 6 3 0.7
-3 -6 -6 1.8 0.5
3 6 6 2.8 0.7
-3 6 -6 3.2 0.6
3 -7 -6 2.1 0.6
3 -7 -6 1.7 0.5
-3 7 6 1.7 0.8
-2 -7 6 32.4 2.5
-2 -7 6 25.5 1.8
2 -7 -6 29.6 1.5
2 7 -6 30.8 1.4
-2 7 6 30.3 1.5
-1 -7 6 23.4 1.5
-1 -7 6 24.1 1.3
-1 -7 6 25.5 1.6
1 -7 -6 22 1.3
1 -7 -6 23.7 1.3
1 7 -6 23.1 1.3
-1 7 6 20.8 1.4
0 -7 6 16.5 1.4
0 -7 -6 17.7 1.2
0 -7 -6 16.5 1.1
0 -7 6 17.6 1.7
0 -7 6 16.4 1.4
0 -7 6 15.9 1.1
0 -7 -6 14.2 1.6
0 7 6 16.5 1.1
0 7 -6 16.5 1.1
1 -7 6 5.6 0.9
1 -7 6 5.2 0.9
1 -7 6 4.9 0.9
1 -7 6 4.7 0.9
-1 -7 -6 5.5 0.8
-1 -7 -6 4.6 0.7
-1 -7 -6 5.5 1.1
1 7 6 4.3 0.6
-1 7 -6 4.5 0.9
-2 -7 -6 29.3 1.3
2 -7 6 28.6 1.6
2 -7 6 26.6 1.3
2 -7 6 26.9 1.9
2 -7 6 26.5 1.5
2 7 6 27.1 1.3
-2 7 -6 29.2 1.5
-3 -7 -6 4.7 0.7
3 -7 6 4.6 1
3 -7 6 3.9 0.8
3 -7 6 3.8 0.8
3 7 6 3.2 0.6
-3 7 -6 4.5 0.6
2 -8 -6 0.6 0.5
-2 -8 6 0.3 0.6
2 -8 -6 0.5 0.5
1 -8 -6 10.4 0.9
-1 -8 6 9.3 1
1 -8 -6 9.5 0.9
-1 -8 6 9.7 1.1
1 8 -6 10.6 0.9
0 -8 6 17.1 1
0 -8 6 17 1.2
0 -8 -6 16.6 1.1
0 -8 -6 17.1 1
0 8 6 17.9 1
1 -8 6 3.8 0.7
1 -8 6 3.4 0.6
1 -8 6 3.6 1
-1 -8 -6 3.3 0.6
-1 -8 -6 2.9 0.5
1 8 6 4.1 0.6
-2 -8 -6 3.9 0.6
-2 -8 -6 3.3 0.5
2 -8 6 4.4 0.7
2 -8 6 3.6 0.7
2 8 6 3.5 0.5
5 0 -7 212.38 6.5
5 0 -7 228.58 6.4
4 0 -7 52.99 2.3
4 0 -7 56.09 2.2
4 0 -7 54.89 2.3
-3 0 7 -0.3 1.1
3 0 -7 -0.8 1.2
3 0 -7 1.2 0.7
2 0 -7 302.67 8.7
-2 0 7 318.47 9
1 0 -7 2983.6 81.79
0 0 -7 3.7 0.4
0 0 -7 3.9 0.4
1 0 7 71.09 2.1
-1 0 -7 69.19 2.1
-1 0 -7 68.29 2
-2 0 -7 12.3 1.3
2 0 7 13.7 0.8
2 0 7 13.9 1.1
3 0 7 2.3 0.9
-3 0 -7 0.3 0.7
3 0 7 0.8 0.6
4 0 7 96.79 3.4
4 0 7 94.39 3.2
-4 0 -7 87.99 4.1
5 0 7 0.5 0.7
5 0 7 0.3 0.7
5 -1 -7 14.7 1.1
5 1 -7 12.9 1.3
5 1 -7 12.2 1.1
-4 -1 7 23.1 2.6
4 -1 -7 21.6 1.4
4 1 -7 24.8 1.4
4 1 -7 23.8 1.5
3 -1 -7 81.19 2.7
3 -1 -7 80.59 2.8
3 1 -7 76.99 2.7
3 1 -7 76.49 2.9
-3 1 7 81.79 3.4
-2 -1 7 114.29 3.7
-2 1 7 129.29 3.9
2 1 -7 119.09 3.6
1 -1 -7 332.47 9.3
1 -1 -7 324.07 9.3
-1 -1 7 341.07 9.2
-1 1 7 330.87 9.5
1 1 -7 342.17 9.3
0 -1 -7 534.45 14.7
0 -1 -7 535.05 14.7
0 -1 7 537.05 14.7
0 1 -7 533.15 14.7
1 -1 7 820.52 22.9
-1 -1 -7 843.52 23
-1 1 -7 830.72 22.9
-1 1 -7 848.42 22.9
-2 -1 -7 291.17 8.3
2 -1 7 302.77 8.2
2 -1 7 280.27 8.2
-2 1 -7 286.97 8.2
-2 1 -7 283.37 8
2 1 7 271.77 8.2
-2 1 -7 302.87 8.3
3 -1 7 46.6 2.1
3 -1 7 45.5 1.9
3 -1 7 44 1.9
-3 -1 -7 52.49 2.2
3 -1 7 46.1 2.2
-3 1 -7 43.3 1.8
3 1 7 50.69 1.9
-3 1 -7 43.1 2.2
4 -1 7 45.9 2
-4 -1 -7 43.2 3.1
4 -1 7 47.6 2.1
4 1 7 46.8 2.2
-4 1 -7 42.1 3.4
4 1 7 51.49 2.1
5 -1 7 9.5 1.3
5 -1 7 7.1 1.2
5 1 7 9.3 1.1
5 -2 -7 24.8 1.3
5 -2 -7 25.4 1.4
5 2 -7 24.5 1.3
5 2 -7 26.3 1.4
4 -2 -7 70.39 2.6
4 -2 -7 75.19 2.7
4 2 -7 69.79 2.6
4 2 -7 72.69 2.7
3 -2 -7 78.19 2.6
-3 -2 7 70.59 2.8
3 -2 -7 74.79 2.5
3 -2 -7 74.49 2.8
3 2 -7 68.89 2.5
3 2 -7 72.49 2.6
3 2 -7 68.69 2.6
-2 -2 7 9.8 0.8
-2 -2 7 8.8 1
2 2 -7 9.6 0.8
-2 2 7 11.9 1.2
1 -2 -7 156.68 4.7
-1 -2 7 160.78 4.5
1 2 -7 159.18 4.6
-1 2 7 159.58 4.8
0 -2 7 155.48 4.5
0 -2 -7 162.38 4.6
0 2 -7 153.88 4.6
0 2 7 164.68 4.7
-1 -2 -7 934.61 25.8
1 -2 7 927.21 25.6
-1 2 -7 919.91 25.7
1 2 7 954.1 25.7
-1 2 -7 940.91 25.7
2 -2 7 140.59 4.1
2 -2 7 136.09 4.2
-2 -2 -7 140.69 4.3
-2 2 -7 140.19 4.1
-2 2 -7 134.19 4.1
2 2 7 135.89 4.2
3 -2 7 89.09 3.1
3 -2 7 89.59 3.3
3 -2 7 93.19 3.2
3 -2 7 88.89 3.1
-3 -2 -7 95.29 3.4
-3 2 -7 89.59 3
-3 2 -7 92.49 3.4
3 2 7 94.89 3.1
4 -2 7 49.4 2.2
4 -2 7 47.4 2.3
4 -2 7 49 2.8
4 -2 7 49.1 2.1
-4 2 -7 52.79 2.3
4 2 7 47.4 2.1
5 -2 7 23.1 2
-5 -2 -7 23.1 1.1
5 2 7 23.1 1.2
5 -3 -7 10 1
5 -3 -7 10.4 1.1
5 3 -7 9.8 1
4 -3 -7 17.9 1.3
4 -3 -7 19.7 1.4
4 3 -7 17.3 1.3
-4 3 7 19.6 1.4
4 3 -7 17 1.3
3 -3 -7 4.8 0.7
3 -3 -7 4.8 0.7
3 -3 -7 6.5 0.9
3 3 -7 5.7 1
3 3 -7 4.4 0.8
2 -3 -7 16.8 1.3
-2 3 7 19.8 1.8
2 3 -7 21.9 1.4
2 3 -7 20.9 1.1
-1 -3 7 14.5 0.8
1 -3 -7 16 1
-1 3 7 16.3 1.2
1 3 -7 14.1 0.9
0 -3 7 280.97 7.8
0 -3 -7 275.27 7.9
0 3 7 273.97 8
0 3 -7 277.37 7.8
1 -3 7 45.5 1.6
1 -3 7 43.6 1.7
-1 -3 -7 40.8 1.7
-1 3 -7 46.1 1.6
1 3 7 41.1 1.6
-1 3 -7 42.7 1.6
2 -3 7 8.2 1.2
-2 -3 -7 7.3 1
2 -3 7 7.7 1.1
2 -3 7 7.6 0.8
-2 -3 -7 7.9 0.8
2 3 7 8.8 1.3
-2 3 -7 7.3 0.9
-2 3 -7 7 0.9
3 -3 7 99.49 3.4
3 -3 7 99.69 3.3
-3 -3 -7 91.99 3.6
3 -3 7 99.29 3.3
-3 3 -7 101.89 3.2
3 3 7 104.59 3.6
3 3 7 97.19 3.5
4 -3 7 77.09 3
4 -3 7 81.19 2.8
4 -3 7 78.29 2.9
-4 -3 -7 83.69 2.6
-4 3 -7 80.29 2.8
4 3 7 81.69 2.9
5 -3 7 2.6 0.8
-5 -3 -7 2.1 0.5
5 3 7 2.3 0.5
5 -4 -7 9.6 1.1
5 -4 -7 9.7 0.9
5 4 -7 11.8 0.8
4 -4 -7 17 1.2
4 -4 -7 18.8 1.3
-4 4 7 16.5 1.4
4 4 -7 17 1.2
3 -4 -7 1.5 0.6
3 -4 -7 0.9 0.8
3 -4 -7 0.7 0.6
3 4 -7 1 0.7
3 4 -7 1.8 0.7
2 -4 -7 43.9 2
2 -4 -7 40.2 1.7
2 4 -7 41.7 1.9
2 4 -7 38.4 1.9
2 4 -7 39.1 1.7
1 -4 -7 25.5 1.4
-1 -4 7 25.9 1.1
1 4 -7 24.3 1.2
1 4 -7 21 1.4
-1 4 7 26.9 1.9
0 -4 -7 15.7 1.1
0 -4 -7 14.3 0.8
0 -4 7 14.7 0.9
0 4 -7 14.1 1
0 4 -7 14.6 0.9
0 4 7 17.2 1.9
1 -4 7 31 1.3
-1 -4 -7 29.9 1.4
1 -4 7 29.4 1.5
-1 -4 -7 32.1 1.6
-1 -4 -7 31.5 1.5
1 -4 7 26.5 1.5
-1 4 -7 31.2 1.4
1 4 7 29.6 1.5
-1 4 -7 29.5 1.4
2 -4 7 23.2 1.3
2 -4 7 24.3 1.9
2 -4 7 23.1 1.4
-2 -4 -7 23.3 1.3
-2 -4 -7 24 1.6
2 -4 7 22.3 1.3
-2 4 -7 24.3 1.4
-2 4 -7 23.2 1.2
2 4 7 24.8 1.4
2 4 7 21.5 2.1
-3 -4 -7 16.8 1.1
3 -4 7 12.9 1.3
3 -4 7 13.7 1.5
3 -4 7 11.7 1.1
-3 -4 -7 14.7 2
3 -4 7 14.8 1.4
3 4 7 16 1.3
-3 4 -7 12.3 1.1
3 4 7 15.5 1.4
-4 -4 -7 12.3 1
4 -4 7 15.5 1.3
4 -4 7 16.7 1.3
4 -4 7 10.7 1.8
4 4 7 13.6 1.3
-4 4 -7 14 1.2
4 -5 -7 42.2 1.8
4 -5 -7 43.3 1.7
-4 5 7 44.4 1.8
4 5 -7 45.8 1.8
3 -5 -7 18.4 1.2
-3 -5 7 20 2.6
3 -5 -7 21.8 1.3
3 -5 -7 19.4 1.3
3 5 -7 15.7 1.4
3 5 -7 17.6 1.3
2 -5 -7 18.7 1.4
2 -5 -7 19.3 1.3
-2 -5 7 20.7 1.3
2 5 -7 17.3 2.2
2 5 -7 18.9 1.4
2 5 -7 19.2 1.3
1 -5 -7 35.7 1.7
1 -5 -7 40.1 1.9
1 -5 -7 39.7 2
-1 -5 7 38.6 1.6
1 -5 -7 39 1.7
1 5 -7 41.2 1.7
-1 5 7 38.2 1.9
1 5 -7 40.5 1.8
1 5 -7 40.4 2
0 -5 7 77.49 2.7
0 -5 -7 74.19 2.6
0 -5 -7 75.69 2.5
0 -5 -7 74.19 2.6
0 -5 7 80.59 2.6
0 -5 -7 73.49 2.8
0 5 -7 79.19 2.7
0 5 7 73.09 2.7
0 5 -7 77.19 2.6
1 -5 7 16.9 1.2
1 -5 7 16.3 1.2
-1 -5 -7 18.4 1.1
-1 -5 -7 18.9 1.5
-1 -5 -7 18.2 1.2
1 -5 7 16.6 1.2
-1 5 -7 16.6 1.3
-1 5 -7 16.1 1.1
1 5 7 15.4 1.2
2 -5 7 33.3 1.7
-2 -5 -7 32.3 2.1
2 -5 7 31.2 1.9
2 -5 7 32.4 1.7
-2 -5 -7 31.4 1.4
-2 -5 -7 29.7 1.5
2 -5 7 32 1.5
-2 5 -7 32.6 1.9
-2 5 -7 34.4 1.6
2 5 7 33.5 1.6
-3 -5 -7 6.5 1
3 -5 7 7.5 1
-3 -5 -7 7.1 0.8
3 -5 7 7 1
3 -5 7 8.6 1.2
3 -5 7 7.4 1.3
3 5 7 7.9 1.1
3 5 7 8.6 1.4
-3 5 -7 8.2 1.1
4 -5 7 48.4 1.9
-4 -5 -7 45.9 1.7
-4 -5 -7 46.8 1.9
4 -5 7 47.3 1.8
4 5 7 44.2 1.8
-4 5 -7 45.6 1.8
4 -6 -7 3.2 0.5
4 -6 -7 2.4 0.6
-4 6 7 2.6 0.6
4 6 -7 2.7 0.6
3 -6 -7 8.2 1
-3 -6 7 5.2 1.3
3 6 -7 7.8 1.1
-3 6 7 5.9 0.8
2 -6 -7 17.6 1.2
-2 -6 7 20 1.5
2 -6 -7 17.3 1.3
2 6 -7 19.5 1.4
2 6 -7 18.9 1.3
-2 6 7 18.7 1.4
1 -6 -7 68.89 3.1
-1 -6 7 68.49 2.6
1 -6 -7 69.99 2.5
1 -6 -7 69.89 2.5
1 -6 -7 67.49 2.4
-1 -6 7 68.99 2.5
1 6 -7 68.59 2.9
-1 6 7 66.79 2.5
1 6 -7 73.19 2.5
0 -6 7 9.8 1.1
0 -6 7 9.7 1.1
0 -6 -7 9.7 1.6
0 -6 -7 9.4 1
0 -6 7 10.4 1.2
0 -6 -7 10.8 1.1
0 -6 -7 7.6 1.1
0 6 -7 9.2 1
0 6 7 7.6 1
0 6 -7 9.3 1.4
-1 -6 -7 38.6 1.8
-1 -6 -7 40.5 2.3
-1 -6 -7 36.9 1.7
1 -6 7 36.2 1.6
-1 -6 -7 39 1.6
1 -6 7 38.2 1.8
1 -6 7 37.9 1.8
1 -6 7 31.8 1.9
-1 6 -7 37.9 1.6
1 6 7 38.9 1.7
2 -6 7 13 1.4
2 -6 7 16.5 1.4
-2 -6 -7 16.4 1.3
2 -6 7 16.4 1.4
2 -6 7 15.5 1.1
-2 -6 -7 15.9 1.1
-2 6 -7 15.5 1.3
2 6 7 16.6 1.2
3 -6 7 4.8 1.3
3 -6 7 6.4 0.9
-3 -6 -7 6.8 0.8
3 -6 7 7.1 1.1
3 -6 7 7.7 1
3 6 7 7.1 0.9
-3 6 -7 8.7 1
3 -7 -7 0.6 0.6
3 -7 -7 1.1 0.5
-3 7 7 0.2 0.6
-2 -7 7 43.2 2.2
2 -7 -7 44.4 2
2 -7 -7 43.7 1.9
2 7 -7 43.7 1.8
-2 7 7 45 1.9
-1 -7 7 15.6 1.2
1 -7 -7 15.2 1.1
-1 -7 7 17 1.5
1 -7 -7 16.3 1.1
1 7 -7 15.8 1.1
-1 7 7 14 1.2
0 -7 7 10.8 1.3
0 -7 7 5.8 0.9
0 -7 -7 8 0.9
0 -7 -7 9.2 0.9
0 -7 7 7.2 1
0 7 -7 8 0.9
0 7 7 7 0.9
1 -7 7 8 1.2
1 -7 7 7.4 0.9
-1 -7 -7 8.3 0.9
-1 -7 -7 8.3 0.8
1 -7 7 5.8 1
-1 7 -7 7.1 0.9
1 7 7 8.1 0.9
2 -7 7 1 1.2
2 -7 7 4 1
2 -7 7 2.1 0.6
-2 -7 -7 2.9 0.5
2 -7 7 2.8 0.8
2 7 7 2.2 0.5
-2 7 -7 3.1 0.7
-3 -7 -7 8.7 0.7
3 -7 7 8.3 1.1
3 -7 7 9.1 1
3 7 7 8.5 1.4
-3 7 -7 9.6 1
2 -8 -7 3.4 0.5
2 -8 -7 3.4 0.6
-2 -8 7 4 0.7
-1 -8 7 21.2 1.4
1 -8 -7 18.8 1.1
-1 -8 7 20.6 1.2
1 -8 -7 19 1.1
0 -8 -7 13.3 1
0 -8 -7 14.3 0.9
0 -8 7 14.3 1
0 -8 7 14.8 1.2
0 8 7 14.1 1
-1 -8 -7 4.4 0.7
1 -8 7 3.7 0.6
-1 -8 -7 4.4 0.6
1 -8 7 3.8 0.7
1 8 7 5.8 0.7
-2 -8 -7 7.4 0.6
2 -8 7 8.7 0.7
2 -8 7 8.2 1.1
-2 -8 -7 8.5 0.7
2 8 7 8.7 0.7
5 0 -8 0.1 0.6
4 0 -8 30 1.8
4 0 -8 29.9 1.6
4 0 -8 28 1.9
3 0 -8 85.79 2.9
-3 0 8 83.49 3.6
3 0 -8 80.49 3
3 0 -8 80.49 2.9
2 0 -8 265.77 7.7
-2 0 8 274.87 7.9
1 0 -8 2275.77 62.49
0 0 -8 8.4 0.5
0 0 -8 8.8 0.5
-1 0 -8 14.6 0.8
-1 0 -8 15.1 0.6
-2 0 -8 411.26 11.3
2 0 8 387.96 11.3
2 0 8 422.16 11.2
-2 0 -8 384.16 11.2
3 0 8 -1.8 0.9
-3 0 -8 0.4 0.8
3 0 8 0.7 0.6
3 0 8 3.1 0.9
-4 0 -8 74.39 4.1
4 0 8 84.29 3.2
5 0 8 7.5 1.1
5 0 8 8.5 1.1
5 -1 -8 6.4 0.9
5 1 -8 8.1 0.9
5 1 -8 7.9 1.2
4 -1 -8 490.85 13.9
4 -1 -8 513.35 13.9
4 1 -8 481.45 13.9
4 1 -8 484.65 13.9
3 -1 -8 55.19 2.1
3 -1 -8 52.99 2
3 1 -8 47.9 2.1
-3 1 8 48.8 3
3 1 -8 47.8 2
-2 -1 8 642.54 18
-2 1 8 645.64 18.1
2 1 -8 641.54 17.8
1 -1 -8 130.39 3.8
-1 -1 8 124.89 3.6
1 -1 -8 129.19 3.8
-1 1 8 128.39 4
1 1 -8 130.89 3.8
0 -1 -8 1080.89 29.4
0 -1 8 1088.99 29.4
0 -1 -8 1050.59 29.5
0 1 -8 1084.69 29.4
-1 -1 -8 298.77 8.4
1 -1 8 298.87 8.3
-1 1 -8 297.67 8.3
-1 1 -8 295.17 8.3
2 -1 8 248.48 7.3
-2 -1 -8 259.87 7.4
2 -1 8 260.07 7.3
-2 1 -8 256.57 7.2
-2 1 -8 244.38 7.5
2 1 8 254.77 7.3
3 -1 8 103.79 3.4
3 -1 8 103.69 3.6
-3 -1 -8 105.99 3.7
3 -1 8 102.49 3.4
3 -1 8 100.69 3.3
-3 1 -8 99.69 3.3
-3 1 -8 99.69 3.6
3 1 8 103.89 3.4
4 -1 8 9.2 1.6
4 -1 8 6.8 1
4 1 8 12.5 1.5
4 1 8 10.1 1.3
5 -1 8 29.8 1.6
5 -1 8 29.7 1.7
5 1 8 30.3 1.4
5 -2 -8 16.2 1
5 2 -8 16.3 1.1
5 2 -8 13.1 1.2
4 -2 -8 19.2 1.5
4 -2 -8 18.7 1.2
4 2 -8 15 1.2
4 2 -8 14 1.3
3 -2 -8 150.08 4.6
3 -2 -8 139.99 4.7
3 -2 -8 148.29 4.6
3 2 -8 150.88 4.6
3 2 -8 151.58 4.6
3 2 -8 147.69 4.6
-2 -2 8 151.68 4.6
-2 2 8 143.89 4.8
2 2 -8 145.59 4.4
-1 -2 8 100.39 3
1 -2 -8 101.39 3.2
1 2 -8 101.89 3.1
-1 2 8 100.29 3.3
0 -2 -8 187.58 5.5
0 -2 8 189.08 5.4
0 2 8 195.48 5.6
0 2 -8 189.58 5.5
1 -2 8 267.57 7.5
-1 2 -8 268.77 7.5
1 2 8 276.37 7.7
-1 2 -8 254.37 7.6
2 -2 8 2.6 0.5
2 -2 8 3.8 0.7
2 -2 8 2.5 0.6
-2 -2 -8 1.3 0.6
-2 2 -8 3.5 0.5
2 2 8 1.9 0.6
-2 2 -8 2.7 0.6
-3 -2 -8 15.5 1.6
3 -2 8 14.9 1.3
3 -2 8 15.4 1.2
3 -2 8 16.4 1.2
3 -2 8 12.7 1.7
-3 2 -8 15.2 1.1
-3 2 -8 12 2.1
3 2 8 15.5 1.2
4 -2 8 19.9 1.8
4 -2 8 22.7 1.6
4 -2 8 23.3 1.5
4 -2 8 20.8 1.7
4 2 8 23.8 1.5
-4 2 -8 22.5 1.8
5 -2 8 26.4 1.5
-5 -2 -8 28.9 1.2
5 2 8 28.5 1.3
5 -3 -8 8.1 0.9
5 -3 -8 7.7 1.3
5 3 -8 5.6 0.9
4 -3 -8 0.9 0.8
4 -3 -8 1.1 0.6
4 3 -8 1.2 0.7
4 3 -8 1.4 0.7
3 -3 -8 6.8 1
3 -3 -8 5 1.1
3 -3 -8 6.6 0.9
3 3 -8 8.4 1.5
3 3 -8 7.9 1
2 -3 -8 35 1.7
2 3 -8 38.3 1.8
2 3 -8 38.9 1.6
-2 3 8 34.8 2.2
2 3 -8 39.2 1.8
-1 -3 8 117.29 3.5
1 -3 -8 121.79 3.8
-1 3 8 121.19 4
1 3 -8 112.59 3.6
0 -3 8 73.29 2.2
0 -3 -8 70.79 2.4
0 3 8 70.29 2.5
0 3 -8 67.39 2.3
0 3 -8 71.59 2.3
1 -3 8 51.69 1.8
-1 -3 -8 52.59 2
1 -3 8 49.9 1.9
-1 3 -8 49.9 1.8
1 3 8 49.4 2
-1 3 -8 50.29 1.8
-2 -3 -8 41.5 1.7
-2 -3 -8 42.4 1.9
2 -3 8 40.5 1.8
2 -3 8 43.5 1.8
2 -3 8 41.9 1.7
2 3 8 41.5 1.9
2 3 8 41.6 2
-2 3 -8 41.6 1.7
-3 -3 -8 42.8 2.4
3 -3 8 44.1 1.8
3 -3 8 44 1.9
3 -3 8 43.3 2.2
-3 -3 -8 40.7 1.7
3 -3 8 44.1 2
3 3 8 40.6 2.1
-3 3 -8 43.8 1.7
3 3 8 41.1 2.1
4 -3 8 70.09 3
4 -3 8 68.39 2.6
4 -3 8 63.69 2.7
-4 -3 -8 69.39 2.3
-4 3 -8 67.09 2.5
4 3 8 68.29 2.5
4 -4 -8 4.8 0.7
4 -4 -8 6.3 1.5
4 4 -8 5.3 0.9
-4 4 8 5.9 0.8
3 -4 -8 30.5 1.5
3 -4 -8 32.8 1.6
3 -4 -8 31.1 1.7
3 4 -8 27.6 1.6
3 4 -8 30 1.6
2 -4 -8 45.6 2
-2 -4 8 42.4 1.7
2 -4 -8 44 1.8
2 4 -8 41.2 1.9
2 4 -8 42.4 1.9
2 4 -8 41.9 1.9
-1 -4 8 90.09 2.8
1 -4 -8 86.39 2.9
1 -4 -8 83.59 3.1
1 4 -8 90.69 2.9
1 4 -8 85.99 2.9
1 4 -8 85.19 3.1
-1 4 8 87.69 3.6
0 -4 -8 17.8 1.4
0 -4 -8 17.7 1.2
0 -4 8 17.3 1
0 -4 -8 18.1 1.2
0 4 8 17.3 1.4
0 4 8 18.2 1.6
0 4 -8 18.6 1.1
0 4 -8 18.8 1.1
0 4 -8 16 1.3
-1 -4 -8 36.7 1.5
1 -4 8 38 1.7
1 -4 8 37.8 1.7
1 -4 8 35.7 1.6
-1 -4 -8 37.4 1.6
-1 -4 -8 35.8 1.7
-1 4 -8 35.1 1.5
1 4 8 35.7 1.7
-1 4 -8 37 1.6
-2 -4 -8 24.6 1.7
2 -4 8 24.7 1.4
2 -4 8 23.8 1.5
2 -4 8 23.5 1.4
-2 -4 -8 26.7 1.3
2 4 8 26.3 1.5
2 4 8 23 2.1
-2 4 -8 25.6 1.3
-2 4 -8 25.1 1.6
3 -4 8 5.3 1.1
3 -4 8 2.9 0.8
3 -4 8 2.5 0.7
3 -4 8 2.8 0.9
-3 -4 -8 3.4 0.6
-3 -4 -8 4.3 1.4
3 4 8 4.6 0.9
3 4 8 3.7 0.8
-3 4 -8 2.1 0.6
4 -4 8 11.6 1.3
4 -4 8 8.8 2
4 -4 8 10 1.3
-4 -4 -8 10.5 1
4 4 8 10.1 1.1
-4 4 -8 9.4 1.1
4 -5 -8 7.4 1
4 -5 -8 7.8 1.1
-4 5 8 8.3 1.1
4 5 -8 9.4 1
-3 -5 8 10.2 1.7
3 -5 -8 12.4 1.1
3 -5 -8 13.1 1.1
3 -5 -8 12.3 1.2
3 5 -8 13 1.1
2 -5 -8 22.8 1.5
-2 -5 8 24.7 1.4
2 -5 -8 24.1 1.4
2 5 -8 23.7 1.4
2 5 -8 25.4 1.5
2 5 -8 28 1.9
-1 -5 8 15.7 1.1
1 -5 -8 14.4 1.5
1 -5 -8 15.2 1.3
1 -5 -8 14.6 1.1
1 -5 -8 13.8 1.3
1 5 -8 11.8 1.5
1 5 -8 11.6 1.2
-1 5 8 13.2 1.4
1 5 -8 14.1 1.3
0 -5 -8 65.99 2.7
0 -5 8 66.19 2.4
0 -5 8 70.39 2.5
0 -5 -8 68.29 2.4
0 -5 8 67.89 2.4
0 -5 -8 67.39 2.4
0 5 -8 65.09 2.4
0 5 8 67.89 2.5
0 5 -8 67.59 2.5
0 5 -8 66.99 2.4
1 -5 8 2.5 0.7
1 -5 8 2.6 0.7
-1 -5 -8 3 0.9
1 -5 8 3.2 0.7
-1 -5 -8 2 0.6
-1 -5 -8 3.5 0.7
-1 5 -8 2.4 0.7
-1 5 -8 1.8 0.5
1 5 8 1.6 0.6
2 -5 8 35.4 2.6
-2 -5 -8 40.7 1.6
2 -5 8 40.8 1.7
-2 -5 -8 39.2 1.7
2 -5 8 40.9 1.9
-2 -5 -8 44.8 2.5
2 -5 8 41.3 1.9
2 5 8 40.9 1.8
-2 5 -8 38 2.1
-2 5 -8 39.7 1.7
-3 -5 -8 2.3 0.6
3 -5 8 3.6 1
3 -5 8 3.2 0.6
3 -5 8 3.3 1
3 -5 8 3.1 0.8
-3 -5 -8 2.5 0.5
3 5 8 4.1 0.7
-3 5 -8 3.5 0.7
-4 -5 -8 6.9 0.8
4 -5 8 9.5 1.4
4 -5 8 6 1.6
-4 5 -8 6.6 1
4 -6 -8 18.2 1.1
4 -6 -8 15.5 0.9
-4 6 8 11.8 1.1
3 -6 -8 3.5 0.8
3 -6 -8 4.9 0.7
3 6 -8 5.4 0.8
-3 6 8 4.2 0.7
2 -6 -8 8.3 1.1
-2 -6 8 7.8 1
2 -6 -8 7.2 1
2 6 -8 7.5 1
-2 6 8 9.5 1.3
2 6 -8 6.4 1.1
1 -6 -8 3.4 0.7
1 -6 -8 3 0.7
1 -6 -8 4.1 0.7
-1 -6 8 3.8 0.8
-1 -6 8 3.5 0.9
1 6 -8 4.2 0.7
1 6 -8 3.9 1.2
-1 6 8 4.6 0.7
0 -6 -8 -0.4 0.6
0 -6 8 0.7 0.6
0 -6 -8 -0.2 0.9
0 -6 -8 -0.4 0.6
0 -6 8 0.8 0.7
0 -6 8 0.6 0.7
0 -6 -8 0.6 0.5
0 6 -8 0.5 0.6
0 6 -8 -0.6 0.9
0 6 8 0.7 0.5
1 -6 8 19.7 1.4
1 -6 8 20 1.4
-1 -6 -8 22.1 1.3
1 -6 8 19.1 1.2
-1 -6 -8 17.4 2.1
-1 -6 -8 20 1.1
-1 6 -8 19.2 1.2
-1 6 -8 19.6 1.8
1 6 8 19.5 1.2
2 -6 8 13 1
-2 -6 -8 14.1 1.2
-2 -6 -8 15 1
-2 -6 -8 13.3 1.7
2 -6 8 13.9 1.5
2 -6 8 13.4 1.4
-2 6 -8 12.7 1.2
2 6 8 12.7 1
3 -6 8 0.9 0.7
3 -6 8 0.5 0.6
-3 -6 -8 0.1 0.4
-3 6 -8 0.6 0.6
3 6 8 1.1 0.6
3 -7 -8 5.5 0.8
3 -7 -8 5.2 0.7
-3 7 8 5.4 0.7
2 -7 -8 0 0.6
2 -7 -8 0 0.6
-2 7 8 -0.1 0.7
1 -7 -8 28.3 1.4
-1 -7 8 26.3 1.8
-1 -7 8 29.8 1.6
-1 -7 8 28.3 1.8
1 -7 -8 29.1 1.8
1 -7 -8 30.1 1.4
1 7 -8 29.6 1.4
-1 7 8 30.4 1.6
0 -7 8 19.2 1.2
0 -7 -8 20.5 1.1
0 -7 8 20.3 1.4
0 -7 8 17 1.6
0 -7 -8 20 1.2
0 7 8 21.3 1.2
1 -7 8 18.8 1.1
1 -7 8 18.7 1.4
-1 -7 -8 18.4 1.1
1 -7 8 17.4 1.6
-1 -7 -8 18.9 1
1 7 8 19.2 1.1
-1 7 -8 21.2 1.5
-2 -7 -8 12.8 0.9
2 -7 8 15.4 1.3
2 -7 8 13.3 1
-2 7 -8 15.1 1.2
2 7 8 13 0.9
-2 -8 8 5.8 0.9
2 -8 -8 4.5 0.6
2 -8 -8 6.2 0.7
1 -8 -8 11 1.1
-1 -8 8 11 1
1 -8 -8 8.6 0.9
-1 -8 8 9.4 1.7
0 -8 -8 1 0.5
0 -8 8 1.4 0.5
0 -8 -8 0.8 0.5
0 -8 8 1.3 0.7
0 8 8 1.6 0.5
-1 -8 -8 10.9 0.8
1 -8 8 8.6 1.4
1 -8 8 13.6 0.9
-1 -8 -8 12.7 0.8
1 8 8 13.4 0.8
5 0 -9 22.9 1.3
4 0 -9 35.6 1.7
4 0 -9 35.5 1.9
-3 0 9 764.22 21.3
3 0 -9 725.03 20.4
3 0 -9 746.23 20.5
3 0 -9 708.03 20.5
2 0 -9 169.08 5
-2 0 9 172.58 5.3
1 0 -9 3179.08 87.19
0 0 -9 91.19 2.7
0 0 -9 89.59 2.7
-1 0 -9 191.28 5.4
1 0 9 189.88 5.4
-1 0 -9 186.38 5.3
2 0 9 258.07 7.6
-2 0 -9 253.47 7.5
-2 0 -9 265.47 7.6
2 0 9 273.07 7.5
3 0 9 102.49 3.3
-3 0 -9 97.39 3.6
3 0 9 101.89 3.4
4 0 9 13.8 1.4
5 0 9 3.5 0.7
5 -1 -9 33.2 1.4
5 1 -9 32.2 1.6
5 1 -9 32 1.4
4 -1 -9 30.3 1.7
4 1 -9 38.4 1.7
4 1 -9 40.9 1.8
3 -1 -9 67.99 2.4
3 -1 -9 68.49 2.4
3 1 -9 60.79 2.5
3 1 -9 60.89 2.4
-2 -1 9 157.48 5.4
2 1 -9 166.48 4.8
-2 1 9 157.28 5.1
1 -1 -9 275.27 7.8
1 -1 -9 270.57 7.8
1 1 -9 280.27 7.8
-1 1 9 279.47 8.1
0 -1 -9 1394.76 37.8
0 -1 -9 1390.06 37.7
0 -1 9 1366.26 37.6
0 1 -9 1374.96 37.7
1 -1 9 335.97 9.3
-1 -1 -9 347.87 9.4
-1 1 -9 324.17 9.4
-1 1 -9 333.07 9.3
-1 1 -9 333.27 9.3
2 -1 9 51.89 1.8
2 -1 9 50.99 2
-2 -1 -9 54.09 2
2 -1 9 53.19 2.2
2 1 9 51.69 2
-2 1 -9 48.9 1.8
-2 1 -9 47.9 2
-3 -1 -9 0.7 0.9
3 -1 9 0.1 0.8
3 -1 9 0.8 0.6
3 -1 9 0.4 0.6
-3 1 -9 1.6 1.2
3 1 9 -0.5 0.6
-3 1 -9 0.8 0.7
3 1 9 0.3 0.9
4 -1 9 12.8 1.4
4 1 9 14.3 1.4
4 1 9 13.2 1.3
5 -1 9 20.7 1.3
5 -1 9 16.9 1.5
-5 -1 -9 21.8 1
5 1 9 20.8 1.2
5 -2 -9 11.6 0.9
5 2 -9 10.7 1.1
5 2 -9 12 1
4 -2 -9 119.99 3.9
4 -2 -9 120.99 3.8
4 2 -9 118.49 3.9
4 2 -9 120.29 3.8
3 -2 -9 204.68 6.2
3 -2 -9 206.08 6.2
3 2 -9 210.08 6.3
3 2 -9 211.58 6.3
3 2 -9 211.58 6.2
-2 -2 9 12.2 2.7
2 2 -9 17.8 1
-2 2 9 16.9 1.6
1 -2 -9 18 1.1
1 2 -9 21.3 1.2
1 2 -9 22.4 1
-1 2 9 19.8 1.3
0 -2 9 155.78 4.4
0 -2 -9 155.08 4.5
0 2 -9 146.19 4.5
0 2 9 154.78 4.7
1 -2 9 121.29 3.9
1 -2 9 128.39 3.7
-1 -2 -9 125.29 3.9
1 2 9 124.69 3.9
-1 2 -9 123.29 3.8
-2 -2 -9 121.59 4
2 -2 9 133.79 3.8
2 -2 9 123.99 3.9
2 -2 9 127.19 3.9
2 2 9 121.29 4
2 2 9 117.19 3.9
-2 2 -9 129.89 3.8
2 2 9 118.89 3.9
3 -2 9 7.6 1.2
3 -2 9 7.7 1.1
-3 -2 -9 8.8 1.7
3 -2 9 11.5 2
3 -2 9 7.1 1.1
-3 2 -9 7.5 1
3 2 9 8 1.1
4 -2 9 56.89 2.3
4 -2 9 57.89 2.3
4 2 9 56.99 2.3
-4 2 -9 54.09 2.5
5 -2 9 13.8 1.2
-5 -2 -9 17.6 0.9
5 2 9 16.8 1
-5 2 -9 17.8 1.1
5 -3 -9 15 0.9
5 3 -9 12.2 1
4 -3 -9 27 1.4
4 -3 -9 25.8 1.7
4 3 -9 26 1.4
4 3 -9 25.8 1.4
3 -3 -9 37.5 1.8
3 -3 -9 35.7 1.7
3 3 -9 37.8 1.7
3 3 -9 38.4 2.7
3 3 -9 39.3 1.8
-2 -3 9 4.2 0.6
2 -3 -9 4.1 0.7
2 3 -9 5.6 0.8
2 3 -9 4.7 0.7
2 3 -9 5.8 0.8
1 -3 -9 124.79 3.9
-1 -3 9 124.69 3.6
1 3 -9 114.19 3.7
-1 3 9 125.99 4.2
1 3 -9 119.79 3.7
0 -3 -9 66.19 2.3
0 -3 9 63.79 2.4
0 -3 9 67.99 2.1
0 3 -9 66.29 2.2
0 3 -9 66.29 2.2
0 3 9 65.99 2.5
1 -3 9 64.59 2.4
-1 -3 -9 66.99 2.4
1 -3 9 69.29 2.3
-1 3 -9 69.19 2.3
1 3 9 70.59 2.7
-1 3 -9 69.69 2.3
2 -3 9 33.7 1.6
2 -3 9 35.1 1.7
2 -3 9 33.8 1.6
-2 -3 -9 32.9 1.8
-2 -3 -9 33.5 1.5
2 3 9 32.9 1.7
-2 3 -9 35.8 1.6
2 3 9 35 1.7
-2 3 -9 35.7 1.5
3 -3 9 14.2 1.7
3 -3 9 12.7 1.2
-3 -3 -9 13.6 1
-3 -3 -9 12.5 1.9
3 -3 9 12.4 1.2
3 -3 9 13.7 1.3
3 3 9 15.2 1.5
-3 3 -9 13.8 1.1
3 3 9 15 1.5
-4 -3 -9 15.4 1.4
4 -3 9 18.7 1.6
4 -3 9 17.2 1.4
4 -3 9 13.8 1.7
-4 3 -9 19 1.4
4 -4 -9 2 0.9
4 -4 -9 1.4 0.9
-4 4 9 3.6 0.8
4 4 -9 3 0.7
3 -4 -9 15.8 1.2
3 -4 -9 12.5 1.1
3 -4 -9 13.1 1.3
3 4 -9 13.6 1.2
2 -4 -9 21.5 1.2
2 -4 -9 22.5 1.7
-2 -4 9 18.8 1.3
2 4 -9 19.8 1.5
2 4 -9 18.6 1.4
2 4 -9 20 1.3
1 -4 -9 141.09 4.6
-1 -4 9 154.38 4.4
1 -4 -9 150.88 4.7
1 -4 -9 149.69 4.5
1 -4 -9 141.39 4.5
-1 4 9 142.29 4.6
1 4 -9 147.19 4.5
1 4 -9 150.68 4.6
-1 4 9 136.99 5.2
1 4 -9 150.68 4.5
0 -4 -9 39.9 1.8
0 -4 9 41.6 1.8
0 -4 9 37.2 2
0 -4 -9 37.9 1.7
0 -4 9 40.6 1.6
0 -4 -9 42.2 1.7
0 4 -9 40 1.8
0 4 -9 40.7 1.6
0 4 -9 40.5 1.7
0 4 9 38.4 1.8
0 4 9 38.3 2.3
-1 -4 -9 9.1 1.1
-1 -4 -9 8.3 0.9
1 -4 9 8.9 1
1 -4 9 9.3 1
-1 -4 -9 8.6 1
1 -4 9 9.1 1
1 4 9 7.8 1.1
-1 4 -9 8.5 0.9
1 4 9 8.5 0.9
-1 4 -9 7.8 1
2 -4 9 25.9 1.5
2 -4 9 24.5 1.5
-2 -4 -9 24.5 1.6
-2 -4 -9 28.4 1.9
2 4 9 27.4 1.5
-2 4 -9 26.3 1.4
-2 4 -9 22.7 1.7
2 4 9 30.7 2.3
3 -4 9 19.1 1.6
3 -4 9 16.1 1.8
-3 -4 -9 17.8 2.6
3 -4 9 21.3 2
3 -4 9 22.4 1.2
-3 -4 -9 20.4 1.2
3 4 9 21.2 1.4
3 4 9 20.1 1.6
-3 4 -9 25.8 2.2
4 -4 9 5 1.2
-4 -4 -9 2.8 0.5
4 -4 9 4.9 0.9
-4 -4 -9 3.7 0.6
4 4 9 3.7 0.7
-4 4 -9 5.1 0.7
4 -5 -9 2.9 0.8
4 -5 -9 2.3 0.6
4 5 -9 3.3 0.6
-4 5 9 2.4 0.7
3 -5 -9 27.1 1.4
3 -5 -9 29.6 1.4
3 -5 -9 28.7 1.5
3 5 -9 28.3 1.5
2 -5 -9 29.9 1.5
-2 -5 9 30.7 1.6
2 -5 -9 30.5 1.7
2 5 -9 31.1 1.6
2 5 -9 29 2.2
2 5 -9 31.3 1.6
1 -5 -9 1.4 0.7
1 -5 -9 0.6 0.6
1 -5 -9 1.4 0.7
-1 -5 9 0.5 0.6
1 -5 -9 -1.3 0.9
-1 5 9 1.2 0.7
1 5 -9 0.9 0.7
1 5 -9 0.3 1.1
0 -5 9 9.2 1
0 -5 -9 11.5 1.4
0 -5 -9 10.3 1
0 -5 -9 10.3 1
0 -5 -9 11.3 1.3
0 -5 9 9.2 1.2
0 -5 9 10.6 1.2
0 5 -9 10 1.2
0 5 -9 9.3 1
0 5 9 9.8 1.1
0 5 -9 11 1.1
-1 -5 -9 9.1 1.5
1 -5 9 9.7 1
-1 -5 -9 8.9 1
1 -5 9 10.6 1.1
-1 -5 -9 8.7 1
1 -5 9 9.9 1.1
1 5 9 9.5 1
-1 5 -9 8.4 1
-1 5 -9 9.5 1.3
2 -5 9 8.9 1
-2 -5 -9 7.9 1
-2 -5 -9 8.8 0.9
2 -5 9 9.3 1.3
-2 -5 -9 8.4 1.4
2 -5 9 9 1.2
-2 5 -9 8.5 1
2 5 9 9.1 1
-2 5 -9 6.1 1.3
-3 -5 -9 2.3 0.5
3 -5 9 1.2 0.7
-3 -5 -9 1.8 0.9
3 -5 9 3 0.6
3 -5 9 0.6 1
-3 5 -9 1.8 0.6
3 5 9 2.7 1.2
-4 -5 -9 13.9 0.8
-4 -5 -9 13 1
4 -5 9 12.3 1.2
-4 5 -9 13.6 1.1
4 5 9 12.9 1.5
3 -6 -9 52.29 2
3 -6 -9 53.79 2
3 -6 -9 53.09 2
3 6 -9 52.49 2
-3 6 9 51.89 2
-2 -6 9 3.5 1
2 -6 -9 5.7 0.8
2 -6 -9 5 0.7
2 6 -9 4.8 0.7
1 -6 -9 24.8 1.4
1 -6 -9 23.4 1.3
1 -6 -9 24.8 1.4
-1 -6 9 25.4 1.6
-1 -6 9 24.1 1.6
1 6 -9 22.7 2.1
-1 6 9 23.3 1.5
1 6 -9 26 1.4
0 -6 -9 21 1.2
0 -6 9 19.4 1.4
0 -6 -9 19.7 2.1
0 -6 -9 19.4 1.2
0 -6 -9 20.5 1.3
0 -6 9 20.7 1.3
0 -6 9 19.5 1.5
0 6 -9 18.1 1.4
0 6 9 19.7 1.2
0 6 -9 17.8 1.7
1 -6 9 19.6 1.5
-1 -6 -9 17.1 2.2
1 -6 9 22.3 1.4
1 -6 9 19.8 1.2
-1 -6 -9 20.6 1.3
-1 -6 -9 19.4 1.1
-1 6 -9 19.3 1.3
1 6 9 18.6 1.2
-1 6 -9 18.6 1.9
2 -6 9 3.5 1
2 -6 9 4.1 0.8
-2 -6 -9 5.9 0.8
-2 -6 -9 5.2 0.7
2 -6 9 5.9 0.9
-2 6 -9 4.7 0.7
2 6 9 5.5 0.7
3 -6 9 3.1 0.6
-3 -6 -9 5.1 0.7
3 -6 9 2.2 0.8
-3 -6 -9 4.6 0.7
3 6 9 3.7 0.6
-3 6 -9 3.2 0.6
3 -7 -9 2 0.7
3 -7 -9 2.6 0.5
-3 7 9 1.6 0.6
2 -7 -9 2 0.6
2 -7 -9 1.6 0.7
-2 -7 9 0.3 0.8
2 -7 -9 1.6 0.6
-2 7 9 1.2 0.8
-1 -7 9 19.6 1.4
1 -7 -9 15.5 1.2
-1 -7 9 14.4 1.8
1 -7 -9 15.4 1.3
-1 -7 9 14.5 1.4
-1 7 9 16 1.4
0 -7 9 1.6 0.9
0 -7 -9 1.8 0.7
0 -7 9 0.8 0.7
0 -7 -9 0.9 0.5
0 -7 9 1.3 0.6
0 -7 -9 1.4 0.6
0 7 9 0.7 0.5
1 -7 9 5.2 0.9
1 -7 9 5.1 1
-1 -7 -9 6.1 0.9
-1 -7 -9 5.7 0.7
1 -7 9 5.6 1
1 7 9 6.1 0.9
-1 7 -9 4.5 0.9
-2 -7 -9 3.1 0.6
2 -7 9 2.5 0.6
-2 -7 -9 2.2 0.5
2 -7 9 2.1 0.7
-2 7 -9 1.6 0.7
2 7 9 2.9 0.5
-1 -8 9 0.6 0.7
-1 -8 9 -0.3 1
1 -8 -9 0.4 0.5
0 -8 9 0.6 1
0 -8 9 0 0.5
0 -8 -9 0.3 0.5
0 -8 -9 0.6 0.5
0 8 9 0.5 0.5
-1 -8 -9 4.9 0.7
1 -8 9 4.3 0.7
1 -8 9 5.8 0.7
-1 -8 -9 4.9 0.7
1 8 9 4.6 0.7
5 0 -10 23.3 1.2
4 0 -10 3 0.7
4 0 -10 4.7 1
3 0 -10 9.1 1.2
3 0 -10 8.3 1
3 0 -10 11.6 1.5
2 0 -10 105.29 3.4
-2 0 10 109.79 3.8
1 0 -10 4.7 0.6
1 0 -10 3.7 0.5
0 0 -10 236.68 6.5
0 0 -10 245.68 6.6
0 0 -10 216.48 6.6
1 0 10 308.17 8.5
-1 0 -10 305.17 8.5
-1 0 -10 292.97 8.5
-1 0 -10 307.17 8.5
-2 0 -10 54.29 2
-2 0 -10 56.79 2.2
2 0 10 57.39 2
2 0 10 56.59 2.2
2 0 10 54.79 2.1
3 0 10 57.39 2.3
-3 0 -10 53.99 3
4 0 10 14.9 1.4
-5 0 -10 3.9 0.5
5 0 10 4.1 0.7
5 -1 -10 2 0.6
5 1 -10 1 0.8
5 1 -10 0.4 0.5
4 -1 -10 276.07 7.9
4 1 -10 267.97 7.9
4 1 -10 269.97 7.9
3 -1 -10 13.4 1.2
3 -1 -10 12.2 1.3
3 1 -10 10.1 1.2
3 1 -10 12.9 1.2
-2 -1 10 144.19 4.8
2 1 -10 151.88 4.5
-2 1 10 144.99 4.9
1 -1 -10 292.67 8.3
1 1 -10 299.27 8.3
-1 1 10 293.37 8.6
1 1 -10 289.47 8.3
0 -1 -10 630.64 17.5
0 -1 -10 667.83 17.6
0 -1 10 615.64 17.4
0 -1 -10 609.54 17.5
0 1 -10 614.94 17.5
0 1 -10 667.83 17.5
1 -1 10 53.89 1.8
-1 -1 -10 53.49 1.9
-1 -1 -10 48.8 1.9
-1 1 -10 53.19 1.8
-1 1 -10 54.79 1.8
2 -1 10 24.8 1.2
-2 -1 -10 22.5 1.4
2 -1 10 25 1.4
2 -1 10 24.5 1.3
-2 1 -10 22 1.6
2 1 10 23.8 1.4
-2 1 -10 23 1.2
2 1 10 25 1.4
3 -1 10 75.39 2.7
3 -1 10 75.29 2.7
-3 -1 -10 75.29 3.1
3 -1 10 73.99 2.6
-3 1 -10 74.89 2.6
3 1 10 60.39 3.4
3 1 10 73.69 2.7
4 -1 10 1.5 0.8
4 1 10 1.4 0.7
4 1 10 1.2 0.8
5 -1 10 34.9 1.6
-5 -1 -10 38.6 1.4
5 -1 10 35 1.6
5 1 10 36.7 1.5
-5 1 -10 32.4 1.8
5 -2 -10 21.4 1.1
5 2 -10 19.4 1.1
5 2 -10 20.1 1.2
4 -2 -10 25.2 1.4
4 2 -10 29 1.5
4 2 -10 24.5 1.4
3 -2 -10 318.97 9.9
3 -2 -10 336.37 9.8
3 2 -10 354.16 10
3 2 -10 346.47 9.8
3 2 -10 358.36 10
2 -2 -10 7.6 1.1
-2 -2 10 7.4 1.2
2 -2 -10 8.4 1.3
-2 2 10 8.7 1.8
2 2 -10 8.1 0.9
2 2 -10 8.2 1.2
2 2 -10 8.9 1.4
1 -2 -10 31.8 1.5
-1 -2 10 33.9 1.6
1 2 -10 31.5 1.4
-1 2 10 33.4 1.8
1 2 -10 33.6 1.4
0 -2 10 126.89 3.6
0 2 10 123.59 4.1
0 2 -10 123.79 3.7
0 2 -10 117.89 3.7
1 -2 10 212.98 6.1
1 -2 10 204.38 6.2
-1 -2 -10 213.18 6.2
1 2 10 212.58 6.4
-1 2 -10 213.38 6.1
-1 2 -10 213.98 6.1
2 -2 10 66.09 2.4
2 -2 10 63.29 2.3
2 -2 10 63.69 2.4
-2 -2 -10 64.79 2.5
-2 -2 -10 62.69 2.2
2 2 10 62.39 2.3
2 2 10 63.49 2.5
-2 2 -10 63.19 2.2
2 2 10 65.59 2.4
-3 -2 -10 4.7 1.4
3 -2 10 7 1
3 -2 10 7 1
3 -2 10 8.7 1.2
3 2 10 5.3 0.9
-3 2 -10 6.8 1
-4 -2 -10 5.1 0.8
4 -2 10 3.6 0.9
4 2 10 4 0.8
5 -3 -10 3.3 0.5
5 3 -10 3 0.6
4 -3 -10 8.7 1
4 3 -10 10.2 1.1
4 3 -10 10.3 1.1
3 -3 -10 127.99 4.2
3 -3 -10 128.49 4.2
3 3 -10 137.89 4.2
3 3 -10 133.39 4.6
3 3 -10 135.19 4.3
2 -3 -10 154.78 4.8
2 -3 -10 160.38 4.9
2 3 -10 157.58 4.9
2 3 -10 166.38 4.9
2 3 -10 156.48 4.9
-1 -3 10 54.69 1.8
1 -3 -10 54.49 2.1
1 -3 -10 49.1 2
1 3 -10 54.19 2
1 3 -10 50.59 2.2
1 3 -10 52.29 2
-1 3 10 53.99 2.6
0 -3 10 151.68 4.4
0 -3 10 143.99 4.6
0 -3 -10 146.69 4.6
0 3 -10 150.18 4.5
0 3 -10 148.79 4.4
0 3 10 147.09 4.8
1 -3 10 72.49 2.6
-1 -3 -10 71.59 2.7
-1 -3 -10 71.49 2.5
1 -3 10 72.89 2.6
1 -3 10 76.59 2.5
1 3 10 73.19 2.6
1 3 10 74.29 2.7
-1 3 -10 77.29 2.8
-1 3 -10 77.29 2.5
-2 -3 -10 11.4 1
2 -3 10 13.7 1.1
2 -3 10 14 1.2
2 -3 10 13 1.1
-2 -3 -10 10.8 1.5
2 3 10 13.5 1.2
2 3 10 10.6 1.3
-2 3 -10 12.5 1.5
-2 3 -10 13.4 1
-3 -3 -10 44.7 2.8
3 -3 10 44.5 2
3 -3 10 44.5 1.8
3 -3 10 43.7 2
-3 -3 -10 44.8 1.8
-3 3 -10 45.7 1.8
3 3 10 43.3 2.1
3 3 10 44.5 2
4 -3 10 15 1.3
-4 -3 -10 14.6 1
-4 3 -10 13.7 1.4
4 3 10 13.3 1.2
4 -4 -10 9.2 1.6
4 -4 -10 14.2 1.1
-4 4 10 15.5 1.3
4 4 -10 14 1.1
3 -4 -10 3 0.7
3 -4 -10 3.5 0.6
3 -4 -10 3.3 1
3 4 -10 4.9 0.8
-2 -4 10 84.39 2.8
2 -4 -10 80.09 3.1
2 4 -10 81.59 3
2 4 -10 79.29 3.4
1 -4 -10 2.4 0.9
1 -4 -10 1 0.5
-1 -4 10 1.9 1
1 4 -10 -0.9 0.8
1 4 -10 1.4 0.6
1 4 -10 2.8 0.7
1 4 -10 1.3 0.8
-1 4 10 1.5 0.8
0 -4 10 83.89 2.9
0 -4 10 85.29 2.9
0 -4 -10 80.09 3
0 -4 -10 79.89 2.7
0 -4 10 79.19 2.9
0 -4 -10 78.79 2.7
0 4 -10 83.19 2.8
0 4 10 81.09 2.8
0 4 -10 81.19 2.7
1 -4 10 9.5 1.1
-1 -4 -10 10 1
-1 -4 -10 10.6 0.9
1 -4 10 9 1
1 -4 10 9.3 1.1
-1 -4 -10 10.5 1.3
-1 4 -10 11.6 1.1
-1 4 -10 10.6 1
1 4 10 10.5 1.1
1 4 10 10.7 1.2
-2 -4 -10 13.5 1
-2 -4 -10 14.8 1.8
2 -4 10 14.5 1.1
2 -4 10 14 1.3
2 -4 10 12.2 1.3
-2 4 -10 13.7 1.8
-2 4 -10 14.6 1.1
2 4 10 13.6 1.2
3 -4 10 7.3 1.2
3 -4 10 5.8 1
3 -4 10 7.7 1
-3 -4 -10 5.7 0.9
3 4 10 5.8 0.8
-3 4 -10 6.5 1.1
3 4 10 6.4 1
-4 -4 -10 0.4 0.4
4 -4 10 1.4 0.8
-4 -4 -10 0.9 0.4
4 4 10 1 0.7
-4 4 -10 1.7 0.7
4 -5 -10 0.6 0.5
-4 5 10 -1 0.7
4 5 -10 -0.3 0.5
3 -5 -10 11.1 1.1
3 -5 -10 11.4 1
3 -5 -10 13.5 1.2
3 5 -10 9 1.1
2 -5 -10 23.7 1.6
-2 -5 10 23.9 1.8
2 -5 -10 25.4 1.3
2 5 -10 21.9 2.2
2 5 -10 23.3 1.4
1 -5 -10 5.7 0.9
1 -5 -10 7.9 1.2
1 -5 -10 5.8 1.1
-1 -5 10 5.5 0.8
1 -5 -10 3.9 0.6
-1 5 10 5.7 1
1 5 -10 5.2 1
1 5 -10 5.5 0.7
0 -5 -10 116.39 3.7
0 -5 -10 115.39 3.6
0 -5 -10 105.89 3.8
0 -5 10 111.09 3.7
0 -5 -10 111.49 4
0 -5 10 111.99 3.6
0 -5 10 111.89 3.7
0 5 -10 110.19 3.8
0 5 -10 112.89 3.6
0 5 10 112.79 3.7
1 -5 10 28.8 1.5
-1 -5 -10 27 1.3
-1 -5 -10 25.4 1.3
1 -5 10 25.5 1.4
1 -5 10 24.8 1.5
-1 -5 -10 25 2
-1 5 -10 26.4 1.4
-1 5 -10 27.2 1.7
1 5 10 25.9 1.4
-2 -5 -10 4.8 1.4
-2 -5 -10 4.9 0.8
2 -5 10 4.5 0.7
2 -5 10 4.8 0.8
-2 -5 -10 5.1 0.7
2 -5 10 5.3 1
2 5 10 3.9 0.7
-2 5 -10 4.6 0.7
-2 5 -10 2 1.6
3 -5 10 1.9 0.8
-3 -5 -10 2.3 0.6
3 -5 10 0.9 1.1
3 -5 10 2.1 0.7
-3 -5 -10 2.1 0.5
-3 5 -10 2.2 0.7
3 5 10 2.4 0.7
3 -6 -10 42.3 1.7
3 -6 -10 41.8 1.7
-3 6 10 41.7 1.8
-2 -6 10 1.6 1.3
2 -6 -10 0.1 0.7
2 -6 -10 0.2 0.5
-1 -6 10 40.2 2.3
1 -6 -10 37.9 1.6
1 -6 -10 37.1 1.7
1 -6 -10 38.7 1.7
-1 -6 10 39.9 2.9
-1 -6 10 36 2.2
-1 6 10 36.9 1.8
1 6 -10 34.3 2.6
0 -6 10 21.8 1.5
0 -6 -10 21.1 1.2
0 -6 -10 21 1.2
0 -6 10 20.9 1.6
0 -6 -10 23.9 2.3
0 -6 10 22.6 1.3
0 -6 -10 23 1.3
0 6 -10 18.9 2
0 6 10 22.2 1.3
1 -6 10 14.2 1.4
-1 -6 -10 13.4 1
1 -6 10 14 1.1
1 -6 10 15.1 1.3
-1 -6 -10 12.9 1.1
1 6 10 13.3 1.1
-1 6 -10 14.7 1.3
-2 -6 -10 7.8 0.8
2 -6 10 5.8 1.1
2 -6 10 8.5 1.2
-2 -6 -10 9 1
2 -6 10 8.3 0.9
2 6 10 7.7 0.9
-2 6 -10 7.2 1
3 -6 10 8.5 1.3
-3 -6 -10 7.4 0.7
3 -6 10 8.4 0.9
-3 6 -10 7.5 0.9
3 6 10 9.5 0.9
2 -7 -10 21.2 1.2
2 -7 -10 19.6 1.2
2 -7 -10 19.1 1.2
-2 -7 10 17.3 1.8
-2 7 10 18.9 1.6
-1 -7 10 11 1.3
-1 -7 10 8.6 1.7
1 -7 -10 11.4 1.1
-1 -7 10 12.9 1.3
1 -7 -10 11.9 1.2
1 -7 -10 12.3 1.1
-1 7 10 12.5 1.6
0 -7 10 6.2 1
0 -7 10 5.9 1.1
0 -7 -10 5.2 0.7
0 -7 -10 5.6 0.7
0 -7 10 5.4 0.8
0 -7 -10 6.8 0.9
0 7 10 7.1 0.9
1 -7 10 7 1.1
-1 -7 -10 8.6 1.2
-1 -7 -10 5.3 0.8
1 -7 10 6.9 0.9
-1 -7 -10 5.3 0.9
-1 7 -10 9.3 1.3
1 7 10 7.2 0.9
2 -7 10 14.9 0.9
-2 -7 -10 15.6 0.9
2 -7 10 14.7 1.3
-2 -7 -10 14.3 1
2 7 10 15.7 0.9
-2 7 -10 16.6 1.2
-1 -8 10 20.2 1.3
-1 -8 10 17.5 1.3
0 -8 10 1.6 0.7
0 -8 -10 2.7 0.5
0 -8 10 2 0.5
0 -8 -10 2.7 0.6
0 8 10 2.4 0.5
1 -8 10 4.8 0.8
-1 -8 -10 4.6 0.8
-1 -8 -10 5.3 0.7
1 -8 10 4.8 0.7
1 8 10 6.1 0.6
5 0 -11 1 0.6
4 0 -11 39.8 1.9
4 0 -11 37.2 1.7
3 0 -11 13.8 1.3
3 0 -11 15.8 1.5
3 0 -11 14.4 1.5
2 0 -11 360.06 10.3
-2 0 11 362.36 10.7
1 0 -11 4.4 0.7
-1 0 11 5.6 1.1
1 0 -11 4 0.6
0 0 -11 42.5 1.5
0 0 -11 42.5 1.5
0 0 -11 40.1 1.5
-1 0 -11 12.9 0.8
-1 0 -11 15.2 0.9
1 0 11 13.2 0.9
-1 0 -11 13.1 0.9
2 0 11 164.18 4.7
2 0 11 153.68 4.7
-2 0 -11 155.98 4.9
-2 0 -11 154.88 4.7
2 0 11 159.28 4.8
3 0 11 5 0.8
3 0 11 4.8 0.8
4 0 11 1.4 0.8
5 -1 -11 7.7 0.8
5 1 -11 6.8 1
5 1 -11 6.6 0.8
4 -1 -11 14.1 1.2
4 1 -11 12.9 1.2
4 1 -11 13.2 1.2
3 -1 -11 34 1.6
3 -1 -11 32.3 1.6
3 1 -11 31.2 1.6
3 1 -11 32.5 1.7
2 -1 -11 40.9 1.9
2 -1 -11 38.4 1.9
-2 -1 11 42.4 2.3
2 1 -11 41.6 2
-2 1 11 42.1 2.4
2 1 -11 43.4 1.8
2 1 -11 42.3 1.9
1 -1 -11 6.6 0.7
1 1 -11 7.7 0.9
1 1 -11 7.7 0.7
-1 1 11 7 1.2
0 -1 -11 70.89 2.2
0 -1 -11 70.39 2.3
0 -1 -11 67.99 2.3
0 1 -11 71.99 2.3
0 1 -11 68.09 2.3
-1 -1 -11 49 1.8
1 -1 11 48 1.7
-1 -1 -11 47.4 1.9
-1 1 -11 49.4 1.8
-2 -1 -11 9.6 1.3
2 -1 11 10.4 1.2
2 -1 11 9.2 1
2 -1 11 8 1
-2 1 -11 8.8 0.9
2 1 11 8.9 1.1
2 1 11 8.4 1.2
3 -1 11 13.2 1.3
3 -1 11 13.5 1.3
3 -1 11 13.5 1.2
-3 -1 -11 13 2.2
3 1 11 12.1 1.3
3 1 11 12.4 1.3
-3 1 -11 15.2 1.2
4 -1 11 9.4 1.2
-4 -1 -11 10.3 0.9
4 1 11 11.7 1.2
4 1 11 9.8 1.2
5 -2 -11 9.6 0.8
5 2 -11 8.5 1.1
5 2 -11 9.7 0.9
4 -2 -11 45.9 1.9
4 2 -11 46.6 1.9
4 2 -11 44.4 1.9
3 -2 -11 386.76 11.2
3 -2 -11 395.36 11.2
3 2 -11 395.36 11.4
3 2 -11 389.76 11.2
3 2 -11 396.76 11.2
2 -2 -11 13.9 1.2
-2 -2 11 15.3 2.5
2 -2 -11 17 1.3
2 2 -11 16.6 1.2
2 2 -11 15.4 1.5
2 2 -11 16.2 1.2
1 -2 -11 66.09 2.4
1 2 -11 68.19 2.3
-1 2 11 66.99 2.8
1 2 -11 69.39 2.3
0 -2 -11 23 1.3
0 -2 11 22 1.1
0 2 11 23.7 1.6
0 2 -11 23.7 1.1
0 2 -11 22.2 1.1
-1 -2 -11 274.77 8.3
-1 -2 -11 300.07 8.5
1 -2 11 281.37 8.4
1 -2 11 303.97 8.3
1 -2 11 295.47 8.5
-1 2 -11 309.87 8.4
1 2 11 294.67 8.7
1 2 11 276.97 8.4
-1 2 -11 304.77 8.4
2 -2 11 7.2 1
-2 -2 -11 8.2 1.3
2 -2 11 9.6 1.1
2 -2 11 8.2 1
-2 -2 -11 8.2 0.9
2 2 11 7.8 1.2
-2 2 -11 8.6 0.9
2 2 11 6 0.9
2 2 11 6.4 0.8
3 -2 11 2 0.8
-3 -2 -11 0 1.3
-3 -2 -11 0.9 0.5
3 -2 11 1.9 0.9
3 -2 11 3.1 0.7
-3 2 -11 2.3 0.7
3 2 11 1.6 0.9
3 2 11 4.4 0.9
4 -2 11 20.8 1.4
-4 -2 -11 21.4 1.2
4 2 11 18.3 1.4
4 -3 -11 2.7 0.6
4 3 -11 2.2 0.7
4 3 -11 1.8 0.6
3 -3 -11 305.47 8.8
3 -3 -11 299.47 8.8
3 3 -11 301.47 9.1
3 3 -11 308.27 8.8
3 3 -11 308.77 8.9
2 -3 -11 492.15 13.7
2 -3 -11 472.75 13.7
2 3 -11 503.95 13.8
2 3 -11 474.45 13.6
2 3 -11 486.45 13.8
1 -3 -11 0.3 0.7
-1 -3 11 0.7 0.6
1 -3 -11 1.4 0.6
1 3 -11 0.2 0.5
-1 3 11 -1.9 1
-1 3 11 -0.3 0.7
-1 3 11 -0.1 1.1
1 3 -11 -1.1 0.6
1 3 -11 -0.2 0.7
0 -3 -11 116.89 3.8
0 -3 11 116.89 3.7
0 -3 -11 112.79 3.6
0 -3 -11 119.69 3.8
0 -3 11 116.39 3.5
0 3 11 113.99 3.7
0 3 -11 116.09 3.6
0 3 11 112.79 3.6
0 3 11 114.19 4.2
0 3 -11 115.29 3.6
-1 -3 -11 118.19 3.9
1 -3 11 122.49 3.7
1 -3 11 118.49 3.8
-1 -3 -11 116.29 3.7
-1 3 -11 121.19 3.8
1 3 11 119.59 3.8
1 3 11 121.79 3.8
-1 3 -11 121.69 3.7
2 -3 11 16 1.3
2 -3 11 12.9 1.7
-2 -3 -11 17.9 1.7
2 -3 11 17.2 1.3
2 3 11 17.3 1.3
-2 3 -11 19.3 1.2
2 3 11 17.9 1.9
3 -3 11 24.8 1.7
-3 -3 -11 26.9 1.3
-3 -3 -11 24.3 3.1
3 -3 11 27.4 1.4
3 3 11 27.6 1.5
3 3 11 25.8 1.7
-4 -3 -11 1.7 0.5
4 -3 11 3 0.8
-4 3 -11 2.8 1.7
4 3 11 1.6 0.7
4 -4 -11 0 0.6
4 4 -11 1 0.6
-4 4 11 1.9 0.7
3 -4 -11 11.7 1.1
3 -4 -11 13.1 1.1
3 4 -11 12.7 1.2
2 -4 -11 32.8 1.8
2 -4 -11 33.5 1.6
2 4 -11 39.4 2.1
2 4 -11 40.4 1.8
1 -4 -11 137.99 4.7
1 -4 -11 138.89 4.3
-1 -4 11 142.19 4.3
1 4 -11 138.89 4.4
1 4 -11 139.89 4.3
-1 4 11 134.89 4.4
0 -4 -11 47.2 1.8
0 -4 -11 45.1 2.1
0 -4 11 47 2.1
0 -4 11 51.89 2
0 -4 11 48.6 1.9
0 -4 -11 43.6 1.9
0 4 11 46.5 2
0 4 -11 46.8 2
0 4 -11 47.5 1.8
0 4 11 45.2 1.9
-1 -4 -11 28.3 1.3
-1 -4 -11 28 1.4
1 -4 11 26.4 1.5
1 -4 11 26.9 1.4
-1 -4 -11 27.2 1.8
1 -4 11 25.9 1.4
1 4 11 28.2 1.5
-1 4 -11 28.8 1.6
-1 4 -11 29 1.4
1 4 11 29 1.5
-2 -4 -11 9.2 0.9
2 -4 11 9.6 1
-2 -4 -11 11.3 2
2 -4 11 9.5 1.3
2 -4 11 11 1.2
2 4 11 10.7 1.1
-2 4 -11 8.4 1
3 -4 11 0.9 0.8
3 -4 11 0.1 0.5
-3 -4 -11 1.3 0.5
3 -4 11 1.1 0.9
3 4 11 0.9 0.6
3 4 11 0.7 0.8
-3 4 -11 0.8 0.6
-4 -4 -11 9.1 0.8
-4 -4 -11 9.7 0.7
4 -4 11 10.2 1.1
-4 4 -11 10.2 1.1
4 4 11 7.7 1
4 -5 -11 10.6 0.9
-4 5 11 10.1 1.2
4 5 -11 11 0.9
3 -5 -11 109.79 3.4
3 -5 -11 111.79 3.4
3 -5 -11 94.99 3.5
3 5 -11 110.99 3.5
2 -5 -11 59.49 2.2
2 -5 -11 55.79 2.3
2 -5 -11 56.59 2.1
2 5 -11 57.69 2.2
2 5 -11 51.89 3
1 -5 -11 13.5 1.4
-1 -5 11 11.2 1.4
1 -5 -11 12.7 1.9
-1 -5 11 12.1 1.4
1 -5 -11 13.7 1.1
-1 5 11 12.9 1.4
1 5 -11 11.4 1.6
0 -5 -11 14.7 1.1
0 -5 -11 14.9 1.1
0 -5 -11 16.8 1.8
0 -5 11 13.3 1.3
0 -5 -11 19.2 1.4
0 -5 11 14.6 1.4
0 -5 11 13.7 1.4
0 5 -11 13.8 1.1
0 5 -11 14.2 1.6
0 5 11 15.2 1.2
1 -5 11 16.5 1.1
-1 -5 -11 17.3 2
-1 -5 -11 17 1.1
-1 -5 -11 15.5 1.1
1 -5 11 15.7 1.4
1 -5 11 16.5 1.4
-1 5 -11 15.2 1.1
-1 5 -11 16.2 1.7
1 5 11 14.7 1.2
2 -5 11 11.2 1.3
2 -5 11 12.5 1
2 -5 11 11.5 1.5
-2 -5 -11 10.3 0.9
-2 -5 -11 8.6 0.9
2 5 11 8.8 1
-2 5 -11 11.1 1.1
3 -5 11 13 1.2
-3 -5 -11 12.5 0.9
-3 -5 -11 12.7 0.9
3 -5 11 10.8 1
3 5 11 12.2 1.2
-3 5 -11 11.9 1
3 -6 -11 1.5 0.5
3 -6 -11 2 0.5
3 -6 -11 3 0.9
-3 6 11 2.9 0.7
2 -6 -11 32.6 1.5
2 -6 -11 32 1.4
2 -6 -11 30.5 1.7
-2 -6 11 29.5 2
1 -6 -11 36.3 1.5
1 -6 -11 35.2 1.6
-1 -6 11 30.5 2.1
1 -6 -11 37.4 1.8
-1 -6 11 36.5 1.9
-1 6 11 36.2 1.7
0 -6 -11 89.99 3
0 -6 -11 93.39 3
0 -6 11 90.09 3.2
0 -6 11 94.19 3
0 -6 -11 93.49 3
0 -6 11 89.79 3.3
0 6 11 92.89 3
0 6 -11 89.29 3.2
1 -6 11 13.1 1.3
-1 -6 -11 15 1
1 -6 11 16.1 1.1
-1 -6 -11 15.7 1.1
1 -6 11 13.6 1.6
-1 -6 -11 15.7 1
1 6 11 16.3 1.1
-1 6 -11 14.6 1.3
-2 -6 -11 19.9 1.1
-2 -6 -11 20.1 1.2
2 -6 11 20.3 1.4
2 -6 11 17.3 1.9
2 -6 11 20.4 1.1
2 6 11 19.7 1.2
-2 6 -11 18.8 1.2
-3 -6 -11 6.3 0.7
3 -6 11 6.2 1.1
-3 -6 -11 6.2 0.6
-3 6 -11 5.3 0.9
3 6 11 5.4 0.8
2 -7 -11 41.6 1.6
2 -7 -11 39.5 1.7
2 -7 -11 41.8 1.6
-2 7 11 41.8 1.9
-1 -7 11 62.69 2.4
1 -7 -11 66.39 2.2
1 -7 -11 62.89 2.2
-1 -7 11 63.49 2.4
0 -7 11 12.8 1
0 -7 -11 12 1
0 -7 -11 11.6 1
0 -7 -11 12.4 1.1
0 -7 11 12.3 1.2
0 7 11 12 1
1 -7 11 0.4 0.7
-1 -7 -11 1.3 0.6
-1 -7 -11 1.4 0.6
1 -7 11 0.8 0.5
-1 -7 -11 1.3 0.5
-1 7 -11 0.9 1
1 7 11 0.1 0.5
2 -7 11 13.2 1.2
2 -7 11 10.5 0.8
-2 -7 -11 10.8 0.7
-2 -7 -11 11.7 0.9
-2 7 -11 11.3 1.1
2 7 11 12.2 0.8
0 -8 -11 19.3 1.1
0 -8 11 21.1 1.4
0 -8 -11 19.6 1.1
0 8 11 17.8 1
5 0 -12 6.4 0.8
4 0 -12 11.9 1
4 0 -12 10.3 1.4
3 0 -12 77.29 2.6
3 0 -12 71.89 2.7
3 0 -12 69.89 3.1
2 0 -12 24.8 1.3
-2 0 12 24.4 2.3
2 0 -12 24 1.8
2 0 -12 24.5 1.6
-1 0 12 62.09 2.6
1 0 -12 61.59 2.1
1 0 -12 63.99 2.2
0 0 -12 103.59 3.2
0 0 -12 106.49 3.2
1 0 12 17.9 1.3
-1 0 -12 19.3 1
-1 0 -12 19.3 1
-2 0 -12 55.29 2
2 0 12 54.49 2
2 0 12 50.29 2.2
3 0 12 0 0.7
3 0 12 0.9 0.6
4 0 12 3.6 0.9
-4 0 -12 2.9 0.6
5 -1 -12 3.5 0.5
5 1 -12 2.6 0.6
4 -1 -12 9.8 1
4 1 -12 8.7 1
4 1 -12 9.6 1.1
3 -1 -12 9.6 1.2
3 -1 -12 12.8 1.2
3 1 -12 11.2 1.2
3 1 -12 12.2 1.3
2 -1 -12 24.8 1.5
-2 -1 12 21.7 2.4
2 -1 -12 23 1.5
2 1 -12 20.9 1.3
2 1 -12 20.4 1.5
2 1 -12 20.2 1.6
1 -1 -12 115.19 3.6
1 1 -12 117.99 3.6
-1 1 12 113.39 4.1
1 1 -12 118.89 3.6
0 -1 -12 43.2 1.7
0 -1 -12 42.2 1.6
0 -1 -12 43.5 1.6
0 1 -12 43.8 1.6
0 1 -12 44.6 1.6
-1 -1 -12 4.5 0.6
-1 -1 -12 5.4 1.1
1 -1 12 2.7 0.6
-1 -1 -12 4.8 0.7
1 -1 12 4.1 0.7
1 1 12 3.8 0.7
-1 1 -12 3.6 0.5
-1 1 -12 3.7 0.6
-2 -1 -12 24.2 1.5
-2 -1 -12 25 1.3
2 -1 12 26.4 1.4
-2 -1 -12 26 1.8
2 -1 12 23.6 1.5
2 -1 12 25.7 1.4
-2 1 -12 25.9 1.3
2 1 12 23.5 1.6
2 1 12 24.5 1.3
-3 -1 -12 28.5 1.4
3 -1 12 30.7 1.7
3 -1 12 31.1 1.5
-3 1 -12 31 1.6
3 1 12 28.8 1.6
3 1 12 28.2 1.7
-4 -1 -12 3.3 0.6
4 -1 12 4.2 0.9
4 1 12 5 0.9
-4 1 -12 2.7 0.6
5 -2 -12 1.2 0.4
4 -2 -12 3.3 0.7
4 2 -12 2.9 0.6
4 2 -12 3.1 0.7
3 -2 -12 42.8 1.8
3 -2 -12 42 1.9
3 2 -12 40.3 1.9
3 2 -12 43.6 2.4
3 2 -12 41.6 1.9
2 -2 -12 44.3 1.8
2 -2 -12 40.6 1.9
2 2 -12 38.9 1.9
2 2 -12 40.5 1.9
2 2 -12 42.4 2
1 -2 -12 51.09 2
1 -2 -12 50.89 2.1
1 2 -12 55.39 2
1 2 -12 54.09 2
-1 2 12 50.99 2.7
0 -2 -12 3.3 0.7
0 -2 -12 3.4 0.7
0 2 12 4 0.8
0 2 -12 4.7 0.6
0 2 12 2.9 0.9
0 2 -12 4.2 0.6
-1 -2 -12 176.18 5.4
1 -2 12 191.08 5.4
1 -2 12 183.38 5.5
-1 -2 -12 188.18 5.6
1 -2 12 186.78 5.5
1 2 12 179.78 5.5
-1 2 -12 190.78 5.5
-1 2 -12 185.58 5.5
1 2 12 179.88 6
-2 -2 -12 23.9 1.9
2 -2 12 22.6 1.3
2 -2 12 21.4 1.4
-2 -2 -12 20.7 1.2
2 -2 12 22.7 1.5
2 2 12 21.7 1.5
-2 2 -12 23.1 1.2
2 2 12 19.2 1.3
-3 -2 -12 10.6 1
3 -2 12 13.1 1.2
3 -2 12 12.2 1.3
3 -2 12 9.8 1.4
-3 -2 -12 9.3 2.1
-3 2 -12 9.5 1.1
3 2 12 12.9 1.5
3 2 12 12.1 1.4
4 -2 12 11.3 1.2
-4 -2 -12 9.9 1
4 2 12 9.4 1.1
-4 2 -12 9.4 0.8
4 -3 -12 3 0.8
4 3 -12 4.2 0.8
4 3 -12 2.8 0.7
3 -3 -12 44.9 1.9
3 -3 -12 46.6 1.9
3 3 -12 44.2 1.9
3 3 -12 44.7 2
3 3 -12 42.9 3
2 -3 -12 343.77 10.1
2 3 -12 363.16 10.2
2 3 -12 347.67 10
2 3 -12 355.06 10.2
1 -3 -12 145.49 4.5
1 -3 -12 145.19 4.7
-1 3 12 144.69 4.6
1 3 -12 147.19 4.5
1 3 -12 147.89 4.4
-1 3 12 142.29 4.5
0 -3 12 73.39 2.4
0 -3 -12 72.89 2.7
0 -3 -12 73.19 2.5
0 -3 -12 66.69 2.6
0 -3 12 67.59 2.7
0 3 12 72.59 2.5
0 3 12 70.59 3.4
0 3 -12 73.09 2.5
0 3 -12 70.39 2.4
0 3 12 74.49 2.6
1 -3 12 15.5 1.2
1 -3 12 16.7 1.3
-1 -3 -12 12.8 1
-1 -3 -12 14.7 1.5
1 -3 12 16.9 1.2
-1 3 -12 16.3 1.1
1 3 12 16 1.2
-1 3 -12 16.6 1.3
1 3 12 15.8 1.2
-2 -3 -12 9.4 1.9
2 -3 12 4.7 0.7
2 -3 12 4.9 0.9
-2 -3 -12 5 0.6
2 -3 12 6.4 0.9
2 3 12 7.5 1.1
-2 3 -12 5.9 0.9
2 3 12 6.5 1.1
3 -3 12 1.4 0.6
3 -3 12 1.3 0.9
3 -3 12 2.8 1
-3 -3 -12 2.3 0.6
-3 3 -12 1 0.7
3 3 12 3 0.7
3 3 12 1.6 0.8
4 -3 12 2.7 0.8
-4 -3 -12 2.4 0.5
-4 3 -12 2.1 1
4 3 12 3.6 0.7
4 -4 -12 -0.2 0.5
4 4 -12 0 0.5
-4 4 12 1.7 0.8
3 -4 -12 18.4 1.2
3 -4 -12 17.7 1.2
3 4 -12 16.6 1.2
2 -4 -12 760.62 21.2
2 -4 -12 749.62 21.1
2 4 -12 757.02 21.3
2 4 -12 774.72 21.3
1 -4 -12 261.67 8.2
1 4 -12 252.57 7.5
-1 4 12 257.67 7.5
0 -4 -12 48.5 2.4
0 -4 12 52.79 2.1
0 -4 -12 49.1 1.9
0 -4 -12 49.4 1.9
0 -4 12 53.19 2.2
0 -4 12 48.8 2.1
0 4 12 47.3 2
0 4 12 50.69 2.1
0 4 -12 51.19 2.1
0 4 -12 51.49 1.9
1 -4 12 17.4 1.4
-1 -4 -12 18.1 1.8
-1 -4 -12 16.5 1.1
-1 -4 -12 16.5 1.1
1 -4 12 14.8 1.2
1 -4 12 16.3 1.4
1 4 12 15.2 1.3
1 4 12 15.6 1.3
-1 4 -12 18.4 1.5
-1 4 -12 15.5 1.1
2 -4 12 49.7 2.1
2 -4 12 51.79 2
-2 -4 -12 53.19 1.9
-2 -4 -12 53.49 1.9
2 -4 12 49.6 2.2
-2 -4 -12 48.7 2.9
-2 4 -12 48.8 2
2 4 12 50.09 2
3 -4 12 8.4 1
3 -4 12 13.1 1.3
-3 -4 -12 10.7 0.8
-3 -4 -12 11.3 0.9
3 -4 12 8.2 1.2
3 4 12 11.9 1.2
-3 4 -12 10.7 1
3 4 12 10 1.5
4 -4 12 4.3 0.8
-4 -4 -12 3.9 0.5
-4 -4 -12 3.6 0.6
4 4 12 5.6 0.9
-4 4 -12 3.5 0.9
4 -5 -12 21.3 1
-4 5 12 18.7 1.3
3 -5 -12 44.7 2.5
3 -5 -12 46.2 2.2
2 -5 -12 29.1 1.5
2 -5 -12 27.6 1.4
-1 -5 12 57.19 2.6
-1 -5 12 54.19 2.5
1 -5 -12 58.99 3
1 -5 -12 55.49 2.1
-1 5 12 57.49 2.3
1 5 -12 57.79 2.7
0 -5 12 113.69 3.8
0 -5 12 117.49 3.7
0 -5 -12 111.39 4.3
0 -5 -12 117.59 3.6
0 -5 12 115.39 3.8
0 -5 -12 118.29 3.6
0 5 -12 115.69 4
0 5 12 115.09 3.7
0 5 -12 114.79 3.7
1 -5 12 212.78 6.3
1 -5 12 209.28 6.3
-1 -5 -12 199.48 6.8
-1 -5 -12 216.68 6.2
1 -5 12 214.78 6.2
-1 -5 -12 213.08 6.2
-1 5 -12 217.08 6.2
1 5 12 205.58 6.2
-1 5 -12 199.48 6.5
2 -5 12 0.7 0.5
2 -5 12 2.6 0.8
-2 -5 -12 2.1 0.5
2 -5 12 1.7 1
-2 -5 -12 1.9 0.5
2 5 12 2.2 0.6
-2 5 -12 1.2 0.6
3 -5 12 1.7 0.8
-3 -5 -12 2.4 0.5
3 -5 12 0.9 0.6
-3 -5 -12 1.8 0.4
3 5 12 2.7 0.7
-3 5 -12 1.8 0.6
3 -6 -12 5.5 0.8
3 -6 -12 4.6 0.6
-3 6 12 3.6 1
2 -6 -12 59.49 2.2
2 -6 -12 62.29 2.3
-1 -6 12 89.69 3.3
1 -6 -12 100.79 3.1
1 -6 -12 91.09 3.2
-1 6 12 96.09 3.1
0 -6 -12 9.2 1.1
0 -6 12 9 1
0 -6 -12 10.2 0.9
0 -6 -12 11.8 0.9
0 -6 12 8.3 1.2
0 -6 12 10.7 1.3
0 6 -12 9.6 1.5
0 6 12 11 1
-1 -6 -12 6.4 0.8
1 -6 12 5.8 0.7
-1 -6 -12 6.5 0.8
1 -6 12 5.7 1.2
-1 -6 -12 5.1 0.9
1 -6 12 6.8 1.2
-1 6 -12 7.1 1.1
1 6 12 5.2 0.9
2 -6 12 1.7 0.8
-2 -6 -12 2.6 0.7
-2 -6 -12 2.4 0.5
-2 -6 -12 2.6 0.5
2 -6 12 2.2 0.5
2 6 12 1.6 0.5
-2 6 -12 1.7 0.6
2 -7 -12 14 0.9
2 -7 -12 13.4 1
-2 7 12 13.2 1.5
1 -7 -12 0.3 0.7
-1 -7 12 -0.3 0.9
1 -7 -12 0.6 0.5
0 -7 -12 3 0.7
0 -7 -12 4.6 0.6
0 -7 -12 3.9 0.6
0 -7 12 3.8 0.6
0 -7 12 4.2 0.9
0 7 12 4.5 0.6
-1 -7 -12 7.1 1
-1 -7 -12 7.6 0.8
-1 -7 -12 7.4 0.9
1 -7 12 8.4 0.8
1 -7 12 4.9 1.7
1 7 12 8.7 0.8
-1 7 -12 6.1 0.9
2 -7 12 0.8 0.8
2 -7 12 -0.3 0.4
-2 -7 -12 0.4 0.3
2 7 12 0.4 0.4
5 0 -13 0.1 0.4
4 0 -13 2.6 0.6
3 0 -13 17.9 1.8
3 0 -13 21.4 1.6
3 0 -13 19.8 1.4
2 0 -13 9.1 1
2 0 -13 9.2 1.1
-1 0 13 8.9 1.7
1 0 -13 9.2 0.9
0 0 -13 52.49 1.9
0 0 -13 53.19 1.9
1 0 13 19.1 1.3
-1 0 -13 18.6 1.5
-1 0 -13 21.8 1.3
-1 0 -13 20 1.1
2 0 13 1.7 1
2 0 13 2.1 0.6
-2 0 -13 0.3 0.6
-2 0 -13 0.3 0.6
3 0 13 0.8 0.7
-3 0 -13 0.9 0.5
3 0 13 2.8 0.9
-4 0 -13 -1 0.5
4 0 13 0.4 0.8
5 -1 -13 2.6 0.5
5 1 -13 2.6 0.5
4 -1 -13 20.2 1.2
4 1 -13 21.3 1.2
4 1 -13 22.2 1.4
3 -1 -13 0.3 0.7
3 -1 -13 1 0.6
3 1 -13 1.4 0.7
3 1 -13 0.9 0.8
2 -1 -13 8.6 1
2 -1 -13 11.7 1.3
2 1 -13 9 1.3
2 1 -13 9.3 1.2
2 1 -13 9 1
1 -1 -13 76.09 2.7
1 1 -13 72.99 2.9
-1 1 13 79.49 3.4
1 1 -13 81.79 2.7
0 -1 -13 0.8 0.4
0 -1 -13 0.3 0.6
0 -1 -13 0.4 0.5
0 1 -13 0.5 0.4
0 1 -13 0 0.5
0 1 13 1.4 0.9
1 -1 13 93.09 3.1
-1 -1 -13 95.19 3.7
-1 -1 -13 99.09 3.1
-1 -1 -13 94.89 3.2
-1 1 -13 96.09 3
-1 1 -13 95.49 3.1
1 1 13 93.39 3.1
-2 -1 -13 27.4 1.4
2 -1 13 27.1 1.7
-2 -1 -13 25.4 1.5
2 -1 13 25.8 1.9
2 -1 13 27.7 1.6
-2 1 -13 29.3 1.6
2 1 13 26.6 1.6
-2 1 -13 28 1.4
3 -1 13 6.5 1
-3 -1 -13 8.9 1
-3 1 -13 8.3 1
3 1 13 7 0.9
-3 1 -13 8.5 1.1
3 1 13 7.8 1.3
-4 -1 -13 0.5 0.5
4 -1 13 0.4 0.8
4 1 13 1.5 0.8
-4 1 -13 -0.1 0.6
4 -2 -13 7.7 0.9
4 2 -13 8.6 1.1
4 2 -13 6.2 1.1
3 -2 -13 2.8 0.7
3 -2 -13 3.3 0.7
3 2 -13 1.2 1.4
3 2 -13 4 0.8
3 2 -13 3.1 0.7
2 -2 -13 70.99 2.4
2 -2 -13 65.89 2.4
2 2 -13 67.79 2.6
2 2 -13 61.49 2.6
2 2 -13 62.29 2.5
1 -2 -13 60.29 2.3
1 2 -13 64.19 2.2
-1 2 13 59.09 2.4
1 2 -13 61.09 2.3
0 -2 -13 9.1 1.2
0 -2 13 8.6 1.4
0 -2 -13 7.1 1
0 2 -13 8.4 0.9
0 2 13 7.6 1.1
0 2 13 6.6 1.3
0 2 -13 7.1 0.8
1 -2 13 21.5 1.4
-1 -2 -13 24.2 1.3
-1 -2 -13 23.8 1.7
1 -2 13 22.5 1.4
-1 2 -13 24.9 1.2
1 2 13 25.3 1.4
-1 2 -13 23.4 1.4
2 -2 13 3 0.8
2 -2 13 1.2 0.9
-2 -2 -13 2.3 0.5
-2 -2 -13 1.4 1.2
2 -2 13 1.6 0.6
2 2 13 2.8 0.7
-2 2 -13 2.1 0.5
2 2 13 0.2 0.6
3 -2 13 3.7 0.7
3 -2 13 3.2 1
-3 -2 -13 4.4 0.6
3 2 13 4.6 0.8
-3 2 -13 3.4 0.7
3 2 13 4.5 0.9
4 -2 13 6.1 1.3
4 -2 13 9.2 1.3
-4 -2 -13 8.1 0.9
4 2 13 7.6 1
4 -3 -13 14.1 1.1
4 3 -13 16.5 1.2
4 3 -13 14.3 1.2
3 -3 -13 13.2 1.2
3 -3 -13 12.8 1.2
3 3 -13 13 1.2
3 3 -13 14.1 1.2
2 -3 -13 42.3 1.8
2 -3 -13 44.3 1.8
2 3 -13 37.8 2
2 3 -13 42.5 1.9
2 3 -13 40.7 2.2
1 -3 -13 137.79 4.2
1 -3 -13 129.39 4.3
1 -3 -13 133.09 4.5
1 3 -13 132.69 4.1
-1 3 13 136.09 4.3
1 3 -13 129.89 4.3
-1 3 13 133.59 4.2
0 -3 -13 17.9 1.5
0 -3 -13 17.9 1.1
0 -3 13 15.6 1.5
0 -3 -13 15.7 1.4
0 3 13 20.2 1.4
0 3 13 16.9 1.2
0 3 -13 17 1.1
0 3 -13 17.4 1.2
-1 -3 -13 32.2 2
1 -3 13 35 1.6
-1 -3 -13 33.6 1.5
1 -3 13 34 1.8
1 -3 13 33.2 1.8
-1 3 -13 35.6 1.5
1 3 13 35.9 1.6
-1 3 -13 35 1.8
1 3 13 32.9 1.7
-2 -3 -13 39.4 2.7
-2 -3 -13 42.1 1.7
2 -3 13 41.8 1.8
2 -3 13 45.2 2
2 -3 13 39.9 2
2 3 13 42.1 1.9
2 3 13 40.9 1.8
-2 3 -13 41.8 1.7
3 -3 13 31.4 2.1
3 -3 13 34 1.5
-3 -3 -13 35.4 1.5
3 -3 13 34.9 1.8
3 3 13 33.1 1.8
-3 3 -13 31.5 1.6
3 3 13 32.1 1.8
-4 -3 -13 24.9 1.1
4 -3 13 21.1 1.3
4 3 13 22.9 1.2
4 -4 -13 1.9 0.6
-4 4 13 1.8 0.8
3 -4 -13 70.89 2.5
3 -4 -13 74.39 2.6
2 -4 -13 386.76 10.9
2 -4 -13 391.86 10.9
2 4 -13 368.46 11.2
1 -4 -13 288.87 9.1
1 -4 -13 300.37 8.7
-1 4 13 300.27 8.7
1 4 -13 308.47 8.7
1 4 -13 306.57 8.9
0 -4 13 154.38 4.7
0 -4 13 143.59 4.6
0 -4 -13 144.69 4.5
0 -4 -13 140.39 5
0 -4 -13 144.49 4.5
0 -4 13 147.09 4.7
0 4 -13 151.08 4.5
0 4 13 149.69 4.6
0 4 -13 144.99 4.7
0 4 13 152.08 4.6
1 -4 13 0.4 0.8
-1 -4 -13 0.8 0.5
-1 -4 -13 1.1 0.5
1 -4 13 0.9 0.9
-1 -4 -13 0 1.2
1 -4 13 0.1 0.6
1 4 13 1.4 0.7
-1 4 -13 0.9 0.6
1 4 13 0.2 0.6
-1 4 -13 0.7 1
-2 -4 -13 127.09 3.9
-2 -4 -13 126.29 3.9
2 -4 13 130.29 4
2 -4 13 126.49 4.1
2 -4 13 117.79 4.3
2 4 13 122.29 4
-2 4 -13 127.69 4
3 -4 13 0.8 0.8
-3 -4 -13 2 0.5
3 -4 13 1.6 0.6
-3 -4 -13 1.3 0.5
3 4 13 2.4 0.9
3 4 13 2.6 0.7
-3 4 -13 1.9 0.6
3 -5 -13 10.4 1
3 -5 -13 9.7 1
2 -5 -13 4.9 0.7
2 -5 -13 4.4 0.6
1 -5 -13 376.76 10.6
-1 5 13 377.26 10.6
1 5 -13 360.06 10.9
0 -5 13 109.89 3.6
0 -5 -13 108.89 3.4
0 -5 -13 102.59 4.2
0 -5 -13 106.19 3.4
0 -5 13 107.29 3.4
0 -5 13 106.99 3.8
0 5 -13 105.19 3.9
0 5 -13 106.39 3.4
0 5 13 107.29 3.5
-1 -5 -13 26.3 1.3
1 -5 13 23.4 1.7
1 -5 13 24.4 1.9
-1 -5 -13 25.1 1.3
1 -5 13 25.4 1.3
-1 5 -13 26 1.5
1 5 13 24.9 1.4
2 -5 13 6.2 0.9
2 -5 13 2.7 1.3
-2 -5 -13 5.2 0.8
2 -5 13 8.5 1.2
-2 -5 -13 4.9 0.8
-2 5 -13 4.9 0.7
2 5 13 6.6 0.9
3 -5 13 2.9 0.8
-3 -5 -13 2.9 0.5
-3 -5 -13 2.3 0.4
3 -5 13 2.8 0.6
3 5 13 2.9 0.6
-3 5 -13 2.6 0.7
3 -6 -13 17.3 1
3 -6 -13 17.4 1
-3 6 13 16.2 1.2
2 -6 -13 4.3 0.6
2 -6 -13 5.1 0.7
1 -6 -13 14.6 1
-1 6 13 15 1.4
0 -6 13 28.7 1.5
0 -6 -13 26.7 1.3
0 -6 13 28.7 1.7
0 6 -13 27.8 1.8
0 6 13 27.5 1.4
-1 -6 -13 8 0.9
1 -6 13 7.2 1.3
1 -6 13 8.9 1.1
-1 -6 -13 8.8 0.9
-1 6 -13 9.2 1.1
-2 -6 -13 7.8 0.8
2 -6 13 8.1 0.8
-2 -6 -13 7.1 0.7
-2 6 -13 8.2 1
2 6 13 6.7 0.8
2 -7 -13 28.2 1.2
1 -7 -13 4.7 0.7
1 -7 -13 3.7 0.5
0 -7 13 1.1 1
0 -7 -13 2.2 0.7
0 -7 -13 3.1 0.5
0 -7 13 3.5 0.6
0 7 13 2.5 0.5
1 -7 13 22.2 1.5
1 -7 13 23.9 1.1
-1 -7 -13 23.8 1.1
-1 -7 -13 24.4 1.6
1 7 13 22.7 1.1
4 0 -14 8.6 1
3 0 -14 16.5 1.3
2 0 -14 84.49 3
2 0 -14 78.29 2.9
1 0 -14 8.7 1
0 0 -14 19 1.1
0 0 14 18.6 1.5
0 0 -14 17 1.1
-1 0 -14 0.8 0.5
1 0 14 1.5 0.6
-1 0 -14 1.1 0.8
-2 0 -14 67.79 2.4
-2 0 -14 73.29 2.5
2 0 14 68.69 2.5
-3 0 -14 7 0.9
3 0 14 6 1.2
3 0 14 8.5 1
4 0 14 3.9 0.8
-4 0 -14 2.5 0.6
4 1 -14 21.6 1.7
3 -1 -14 9.1 1.2
3 -1 -14 10.3 1.1
3 1 -14 9.2 1.2
3 1 -14 8.8 1.1
2 -1 -14 13.6 1.4
2 -1 -14 12.4 1.3
2 1 -14 10.6 1.6
2 1 -14 14.3 1.4
1 -1 -14 92.49 3.2
1 1 -14 93.99 3.1
1 1 -14 98.69 3.2
-1 1 14 97.49 3.3
0 -1 14 28.9 1.7
0 -1 -14 32.8 1.6
0 -1 -14 34.6 1.4
0 1 -14 33.2 1.4
0 1 -14 34.6 1.5
0 1 14 34 1.6
1 -1 14 10.7 1.1
-1 -1 -14 10 1.1
-1 -1 -14 8.7 1
1 1 14 9.4 1
-1 1 -14 9.7 0.9
-1 1 -14 10.3 1.3
2 -1 14 26.5 2.6
2 -1 14 25.4 1.4
-2 -1 -14 25.4 1.3
-2 -1 -14 26.3 1.6
-2 1 -14 24.9 1.5
2 1 14 25.7 1.4
-2 1 -14 25.7 1.4
-3 -1 -14 0.7 0.5
3 -1 14 1.1 0.6
3 -1 14 1.5 1
-3 1 -14 0.1 0.6
-3 1 -14 0.2 0.8
3 1 14 0.7 0.6
3 1 14 -0.2 0.9
4 -1 14 3.2 0.8
-4 -1 -14 2.9 0.5
4 1 14 2.9 0.7
-4 1 -14 3.3 0.7
4 -2 -14 27.8 1.4
4 2 -14 26.4 1.4
3 -2 -14 1.4 0.6
3 -2 -14 2.2 0.7
3 2 -14 1.6 0.7
3 2 -14 1.4 0.7
3 2 -14 2.6 1.7
2 -2 -14 34.8 2.4
2 -2 -14 35.2 1.7
2 2 -14 36.1 2
2 2 -14 36.7 2
1 -2 -14 175.68 5.2
-1 2 14 173.58 5.2
1 2 -14 170.08 5.3
1 2 -14 170.38 5.2
0 -2 14 311.57 9.2
0 -2 -14 322.37 9.1
0 -2 -14 320.17 9.4
0 2 14 321.17 9.2
0 2 -14 317.37 9.1
0 2 -14 327.87 9.2
-1 -2 -14 9 1.7
1 -2 14 8.6 1.1
-1 -2 -14 7.9 1
-1 2 -14 6.8 1
-1 2 -14 8.3 0.9
1 2 14 9 1.1
2 -2 14 5 1.1
2 -2 14 5.7 0.8
2 -2 14 4.2 1.1
-2 -2 -14 5.2 0.7
2 2 14 6.5 0.8
-2 2 -14 5.4 0.9
2 2 14 7.5 1
-3 -2 -14 8.3 0.9
3 -2 14 7.9 1.1
3 -2 14 7.8 1
3 2 14 8.5 1.1
3 2 14 10.3 1.5
-3 2 -14 6.7 0.8
4 -2 14 -0.1 0.9
4 -2 14 0.8 0.8
-4 -2 -14 1.8 0.5
4 2 14 1.4 0.6
4 -3 -14 6 0.9
3 -3 -14 26.2 1.4
3 -3 -14 26.2 1.4
3 3 -14 25.1 1.4
3 3 -14 25.8 1.4
2 -3 -14 195.98 5.7
2 -3 -14 190.48 5.7
2 3 -14 181.78 5.8
2 3 -14 192.88 6
1 -3 -14 627.04 18
1 -3 -14 604.74 17.6
-1 3 14 627.54 17.7
1 3 -14 633.14 17.8
-1 3 14 651.23 17.7
1 3 -14 642.14 17.6
0 -3 -14 45.7 1.8
0 -3 -14 45 2.4
0 -3 14 44.1 2
0 3 -14 45.5 1.8
0 3 14 47.3 1.9
0 3 14 48.4 2
0 3 -14 44.3 2
1 -3 14 37.4 1.7
-1 -3 -14 37.6 1.6
-1 -3 -14 36.2 1.6
-1 -3 -14 37.7 2.4
-1 3 -14 36.8 1.6
1 3 14 36 1.7
-1 3 -14 35.4 2
1 3 14 36.8 1.7
-2 -3 -14 20.3 2.9
2 -3 14 27.1 2
2 -3 14 26.4 1.7
-2 -3 -14 23.5 1.3
2 -3 14 27.9 1.4
2 3 14 25.6 1.5
-2 3 -14 25.9 1.4
2 3 14 25.5 1.4
3 -3 14 16.4 1.5
3 -3 14 12.7 2
-3 -3 -14 16.8 1.2
3 -3 14 17.6 1.3
-3 3 -14 16.6 1.2
3 3 14 15.6 1.4
3 3 14 15.4 1.4
4 -4 -14 10.9 0.9
-4 4 14 14 1.2
3 -4 -14 16.6 1.2
3 -4 -14 18.2 1.2
2 -4 -14 49.3 1.9
2 -4 -14 45.4 1.9
2 4 -14 40.8 2.9
1 -4 -14 77.79 2.6
1 -4 -14 73.89 2.7
-1 4 14 74.89 2.7
1 4 -14 73.39 3
1 4 -14 74.89 2.7
0 -4 -14 26.3 1.4
0 -4 -14 25.1 2.3
0 -4 -14 26.3 1.4
0 -4 14 23.8 1.5
0 4 14 27.3 1.5
0 4 -14 28.2 1.4
0 4 14 27.2 1.5
0 4 -14 23.5 1.8
-1 -4 -14 32.7 1.4
1 -4 14 29.6 2.2
1 -4 14 30.9 1.5
1 -4 14 27.2 1.8
-1 -4 -14 30 1.4
-1 -4 -14 30.4 2.6
-1 4 -14 28.9 2.2
1 4 14 29.7 1.6
-1 4 -14 32 1.5
1 4 14 33.4 1.5
2 -4 14 4.6 0.7
-2 -4 -14 5.8 0.8
-2 -4 -14 6.3 0.8
2 -4 14 5.3 1.4
2 -4 14 5.8 1.1
2 4 14 5.3 0.7
-2 4 -14 5.5 0.8
3 -4 14 6.1 1
3 -4 14 4.5 0.7
-3 -4 -14 4.9 0.7
-3 -4 -14 5.1 0.7
3 4 14 6.5 1
3 4 14 4.7 0.7
-3 4 -14 7.2 0.9
3 -5 -14 22.3 1.2
3 -5 -14 22.2 1.2
2 -5 -14 -0.5 0.4
2 -5 -14 -0.3 0.5
1 -5 -14 95.09 3.1
1 -5 -14 90.89 3.1
-1 5 14 93.39 3.1
0 -5 14 108.49 3.4
0 -5 -14 108.09 3.4
0 -5 -14 101.79 3.3
0 5 14 106.29 3.4
0 5 -14 107.59 3.5
1 -5 14 31.1 1.4
-1 -5 -14 27.4 1.3
1 -5 14 30.1 1.8
-1 -5 -14 28.5 1.3
-1 5 -14 29.8 1.5
1 5 14 29.4 1.4
-2 -5 -14 12.3 1
2 -5 14 11.8 1
-2 -5 -14 12.1 0.9
2 -5 14 13.2 1.4
2 5 14 11.1 1
-2 5 -14 12.3 1
3 -5 14 14.7 0.9
3 -5 14 9.5 1.4
-3 -5 -14 10.9 0.8
-3 -5 -14 11.1 0.7
3 5 14 11.7 1
-3 5 -14 12.6 1
2 -6 -14 72.29 2.4
2 -6 -14 70.09 2.4
1 -6 -14 11.7 1
1 -6 -14 13.7 1.2
-1 6 14 15.2 1.3
0 -6 -14 63.89 2.3
0 -6 -14 69.39 2.3
0 -6 14 68.49 2.4
0 -6 14 67.89 3.1
0 6 -14 68.29 2.6
0 6 14 70.09 2.4
1 -6 14 32.5 1.4
-1 -6 -14 31.7 1.3
-1 -6 -14 31.6 1.3
1 -6 14 27.6 1.8
1 6 14 30.1 1.4
-1 6 -14 31.4 1.5
2 -6 14 5.2 0.7
-2 -6 -14 5.7 0.8
2 -6 14 5.3 1
-2 -6 -14 6 0.7
2 6 14 6.1 0.8
-2 6 -14 6.2 0.9
1 -7 -14 14.1 0.9
1 -7 -14 11.4 1.1
0 -7 -14 0.4 0.5
0 -7 14 0.7 0.6
0 7 14 1.8 0.5
-1 -7 -14 10 0.9
-1 -7 -14 7.3 0.8
1 -7 14 7.4 0.7
1 7 14 7.2 0.7
4 0 -15 0.4 0.6
3 0 -15 79.79 2.7
2 0 -15 -1.5 0.9
1 0 -15 -0.3 0.6
0 0 -15 0.5 0.7
0 0 15 0.1 0.7
0 0 -15 -0.1 0.4
-1 0 -15 110.89 3.5
-1 0 -15 113.79 3.6
1 0 15 108.69 3.5
-2 0 -15 2.6 0.6
2 0 15 2.3 0.6
-2 0 -15 2 0.7
3 0 15 8.3 1.1
-3 0 -15 11.4 1
4 0 15 2.1 0.7
-4 0 -15 1.1 0.6
4 -1 -15 1.8 0.6
4 1 -15 2 0.7
3 -1 -15 21.4 1.4
3 -1 -15 22.2 1.3
3 1 -15 17.4 1.4
2 -1 -15 15.4 1.4
2 -1 -15 16 1.3
2 1 -15 15.4 1.6
1 -1 -15 109.39 3.5
-1 1 15 102.09 3.6
1 1 -15 109.79 3.5
1 1 -15 111.29 3.6
0 -1 15 319.27 9.2
0 -1 -15 318.17 9.2
0 1 -15 322.47 9.2
0 1 -15 319.17 9.2
0 1 15 322.57 9.2
1 -1 15 179.38 5.3
-1 -1 -15 176.58 5.3
-1 -1 -15 176.38 5.3
-1 1 -15 177.08 5.3
1 1 15 172.98 5.4
-2 -1 -15 10.3 1.3
-2 -1 -15 11.4 1
2 -1 15 10.7 1.1
-2 1 -15 10.8 1.1
2 1 15 10.7 1.3
2 1 15 9.4 1.1
3 -1 15 19.7 1.9
-3 -1 -15 21.1 1.1
3 -1 15 18.2 1.2
-3 1 -15 17.1 1.6
-3 1 -15 17 1.4
3 1 15 17.9 1.7
3 1 15 18 1.3
4 -1 15 5.1 0.8
-4 -1 -15 5.3 0.6
4 1 15 4.9 0.7
4 -2 -15 11.3 1
4 2 -15 10.1 1
3 -2 -15 13.9 1.1
3 -2 -15 13.3 1.1
3 2 -15 15.5 1.2
2 -2 -15 45.1 1.8
2 -2 -15 44.2 1.9
2 2 -15 43.2 2.3
1 -2 -15 249.48 7.3
-1 2 15 251.87 7.3
1 2 -15 253.17 7.4
0 -2 -15 610.74 16.9
0 -2 15 593.04 16.9
0 2 15 614.04 16.9
0 2 -15 596.74 17
0 2 -15 615.74 16.9
-1 -2 -15 79.29 2.7
1 -2 15 81.69 2.8
-1 2 -15 81.09 2.8
1 2 15 81.19 2.8
-2 -2 -15 23.2 1.3
2 -2 15 22.6 1.3
2 2 15 23.7 1.4
2 2 15 22.3 1.3
-2 2 -15 22.2 1.3
3 -2 15 3.8 0.8
-3 -2 -15 4.4 0.8
3 -2 15 6.3 1.2
3 2 15 4.7 0.9
-3 2 -15 5 0.8
3 2 15 5.3 1
4 -3 -15 0.5 0.5
3 -3 -15 24 1.3
3 -3 -15 23.2 1.3
2 -3 -15 34.9 1.6
2 -3 -15 36.5 1.7
2 3 -15 35 2.4
1 -3 -15 246.48 7.1
-1 3 15 243.78 7.2
-1 3 15 245.28 7.1
1 3 -15 235.58 7.3
1 3 -15 245.28 7.1
0 -3 15 18.3 1.4
0 -3 -15 18.1 2.1
0 -3 -15 21.8 1.2
0 3 15 21.3 1.3
0 3 15 20.5 1.4
0 3 -15 20.6 1.7
0 3 -15 19.1 1.2
-1 -3 -15 4 1.8
-1 -3 -15 1.9 0.6
1 -3 15 1.3 0.6
-1 3 -15 0.5 0.6
1 3 15 2.1 0.6
1 3 15 1.7 0.7
-1 3 -15 1 1.3
2 -3 15 19.3 2
2 -3 15 24.1 1.3
-2 -3 -15 21.4 1.2
2 3 15 21.5 1.3
2 3 15 21.1 1.3
-2 3 -15 21 1.3
3 -3 15 4.2 1.1
3 -3 15 3.2 0.7
-3 -3 -15 4.6 0.6
3 3 15 4.6 0.8
3 3 15 5.8 0.9
-3 3 -15 4.7 0.7
3 -4 -15 15 1.2
3 -4 -15 14.3 1.1
2 -4 -15 1.3 0.5
2 -4 -15 1.8 0.6
1 -4 -15 7.4 0.9
1 -4 -15 8.1 1
-1 4 15 8.8 1.3
1 4 -15 7.5 1.3
1 4 -15 10.7 1.3
0 -4 -15 49.5 3.2
0 -4 -15 52.69 2
0 -4 15 53.19 2.1
0 4 -15 53.79 2.1
0 4 15 56.09 2.1
0 4 -15 50.89 2.6
1 -4 15 1.7 0.6
-1 -4 -15 1.8 0.6
-1 -4 -15 1.5 0.5
1 4 15 2 0.7
-1 4 -15 1.6 0.7
1 4 15 2.1 0.6
-2 -4 -15 30.7 1.3
2 -4 15 30.8 1.4
2 -4 15 26.7 2
-2 -4 -15 31.4 1.3
-2 4 -15 30 1.5
2 4 15 30.1 1.4
-3 -4 -15 3.7 0.5
3 -4 15 2.9 0.6
-3 -4 -15 4.7 0.7
3 -4 15 5.4 1.1
-3 4 -15 3.6 0.8
3 4 15 3.8 0.7
3 -5 -15 3.7 0.5
3 -5 -15 3.6 0.6
2 -5 -15 3.4 0.7
2 -5 -15 3 0.7
1 -5 -15 57.49 2.1
1 -5 -15 57.19 2.1
-1 5 15 57.89 2.2
0 -5 15 12.3 1.2
0 -5 -15 12.8 1
0 5 15 12.2 1.1
0 5 -15 13.1 1.3
-1 -5 -15 0.4 0.4
-1 -5 -15 0.3 0.8
1 -5 15 -0.4 0.5
-1 5 -15 1 0.6
1 5 15 0.5 0.5
-2 -5 -15 5.7 0.8
2 -5 15 5.5 1.2
2 -5 15 5.6 0.8
-2 -5 -15 6.3 0.8
-2 5 -15 6.9 1
2 5 15 5.5 0.8
2 -6 -15 3.7 0.6
2 -6 -15 3.4 0.5
1 -6 -15 10.1 1
1 -6 -15 9.5 0.9
0 -6 -15 42.6 1.6
0 -6 15 44.7 1.7
0 6 -15 41.3 2.9
0 6 15 44.1 1.7
1 -6 15 13.3 0.9
-1 -6 -15 12.1 0.9
-1 -6 -15 12.9 0.9
1 6 15 12.3 0.9
-2 -6 -15 1 0.5
2 -6 15 0.9 0.4
2 6 15 1.5 0.4
-2 6 -15 0.1 0.6
0 -7 15 5.6 0.9
0 -7 -15 4.9 0.8
0 7 15 4.7 0.5
4 0 -16 23.8 1.3
3 0 -16 1.3 0.6
0 0 -16 15.4 1.4
0 0 16 15.1 1.3
0 0 -16 15.6 1.1
-1 0 -16 174.98 5.3
-1 0 -16 176.58 5.3
1 0 16 175.58 5.3
-2 0 -16 100.89 3.2
2 0 16 94.69 3.2
-2 0 -16 94.19 3.1
3 0 16 14.6 1.3
-3 0 -16 15.9 1.2
4 -1 -16 0.8 0.6
4 1 -16 0.3 0.6
3 -1 -16 20.6 1.3
3 -1 -16 20 1.4
3 1 -16 20 1.3
2 -1 -16 14.7 1.6
2 -1 -16 19.5 1.4
2 1 -16 21.6 1.9
1 -1 -16 22.9 2
1 1 -16 22.8 1.6
-1 1 16 20.1 1.5
0 -1 16 198.28 6
0 -1 -16 206.28 5.9
0 1 -16 197.58 6.1
0 1 -16 195.58 6
0 1 16 206.78 6
-1 -1 -16 403.96 11.7
1 -1 16 414.56 11.7
-1 -1 -16 413.36 11.7
1 1 16 413.36 11.7
-1 1 -16 423.56 11.7
2 -1 16 12.9 1.1
-2 -1 -16 13.4 1.1
2 1 16 14.5 1.3
2 1 16 13.1 1.2
3 -1 16 7.1 1.1
-3 -1 -16 8.6 1.1
3 1 16 7.9 1.2
3 1 16 9.4 1.1
-3 1 -16 9 1.2
4 -2 -16 14.9 1
4 2 -16 16.5 1.1
3 -2 -16 0.6 0.6
3 -2 -16 1.2 0.6
3 2 -16 2.1 0.7
2 -2 -16 15.9 1.2
2 -2 -16 17.8 1.4
2 2 -16 15.6 2
1 -2 -16 68.89 2.5
1 2 -16 70.29 2.5
-1 2 16 68.99 2.5
1 2 -16 68.49 2.8
0 -2 16 444.46 12.6
0 -2 -16 441.06 12.6
0 2 -16 438.56 12.8
0 2 -16 457.45 12.6
0 2 16 450.55 12.6
1 -2 16 11.4 1.1
-1 -2 -16 9.9 1
-1 -2 -16 12.6 1.1
-1 2 -16 11.6 1
1 2 16 10 1.2
1 2 16 10.4 1.1
-2 -2 -16 17.7 1.1
2 -2 16 16.8 1.2
-2 2 -16 18.5 1.3
2 2 16 17.1 1.2
2 2 16 16.4 1.3
3 -2 16 4.2 0.7
-3 -2 -16 4.5 0.6
3 2 16 4.6 0.9
-3 2 -16 3.8 0.8
3 2 16 4.4 0.8
4 -3 -16 1.5 0.5
3 -3 -16 21.9 1.3
3 -3 -16 20.4 1.3
2 -3 -16 7 0.8
2 -3 -16 6.3 1
1 -3 -16 6.6 1
-1 3 16 6.2 0.9
-1 3 16 6.8 0.9
1 3 -16 8.3 1.1
1 3 -16 7.1 1.3
0 -3 16 9.8 1.2
0 -3 -16 7.1 0.9
0 3 -16 11.5 1.7
0 3 -16 9.1 1
0 3 16 9.7 1.1
0 3 16 8.1 1.1
-1 -3 -16 19.1 1.2
1 -3 16 16.7 1.2
-1 -3 -16 18.1 1.1
1 3 16 18.3 1.2
-1 3 -16 19.2 1.2
1 3 16 17.5 1.3
-2 -3 -16 2.7 0.5
-2 -3 -16 2 0.5
2 -3 16 3 0.6
2 3 16 1.7 0.6
2 3 16 3 0.7
-2 3 -16 1.9 0.7
3 -3 16 34.4 1.4
-3 -3 -16 35.5 1.4
-3 -3 -16 33.9 1.3
3 3 16 34.8 1.6
3 3 16 31.2 1.5
3 -4 -16 6.9 0.9
3 -4 -16 7.8 1
2 -4 -16 9.8 1
2 -4 -16 10.8 1.4
1 -4 -16 30.9 1.4
-1 4 16 29.1 1.6
1 4 -16 29.5 1.7
0 -4 16 5.5 0.8
0 -4 -16 8 0.9
0 4 -16 6 0.9
0 4 16 7.8 1
1 -4 16 2.1 0.6
-1 -4 -16 2.1 0.5
-1 -4 -16 3.6 0.6
-1 4 -16 3.1 0.7
1 4 16 2.9 0.6
-2 -4 -16 5 0.6
2 -4 16 4.5 0.7
2 4 16 6 0.9
-2 4 -16 4.5 0.7
-3 -4 -16 6.1 0.7
3 -4 16 5.8 0.8
-3 -4 -16 5.7 0.7
3 4 16 4.3 0.7
-3 4 -16 6.5 1
3 -5 -16 5 0.7
3 -5 -16 3.5 0.6
2 -5 -16 3.8 0.7
2 -5 -16 3.4 0.6
1 -5 -16 31.5 1.4
-1 5 16 29.3 1.5
0 -5 -16 4.7 0.6
0 -5 16 4.3 0.8
0 5 16 4.4 0.7
0 5 -16 3.9 0.8
-1 -5 -16 6.5 0.9
-1 -5 -16 6.8 1
1 -5 16 7.5 0.9
-1 5 -16 6.6 1
1 5 16 6.9 0.9
-2 -5 -16 2.8 0.5
2 -5 16 4 0.6
-2 -5 -16 3.9 0.5
2 5 16 4 0.6
-2 5 -16 3.6 0.6
2 -6 -16 14.4 0.9
2 -6 -16 12.3 1.1
-2 6 16 9.3 1.4
1 -6 -16 5.8 0.8
0 -6 16 38.2 1.5
0 -6 -16 37.7 1.5
0 6 16 38.3 1.5
-1 -6 -16 5.8 0.7
1 -6 16 5 0.7
-1 6 -16 3.5 0.7
1 6 16 4.9 0.7
4 0 -17 28.6 1.3
3 0 -17 33.7 2
1 0 -17 26.2 1.8
0 0 -17 63.49 2.8
0 0 -17 67.49 2.4
0 0 17 64.09 2.4
-1 0 -17 182.08 5.4
-1 0 -17 176.68 5.4
1 0 17 178.48 5.4
-2 0 -17 138.69 4.3
-2 0 -17 138.79 4.2
2 0 17 138.89 4.3
-3 0 -17 13 1.7
3 0 17 10.8 1.1
4 -1 -17 4.4 0.7
4 1 -17 4.6 0.7
3 -1 -17 10.1 1.5
3 1 -17 9.8 1.3
2 -1 -17 35.6 1.8
2 1 -17 37.1 2.5
1 -1 -17 8.3 1.2
1 1 -17 11.8 1.6
-1 1 17 12.9 1.3
0 -1 17 251.07 7.3
0 -1 -17 252.17 7.3
0 1 -17 248.18 7.6
0 1 -17 258.17 7.4
0 1 17 251.87 7.4
1 -1 17 73.79 2.6
-1 -1 -17 76.39 2.5
-1 1 -17 71.49 2.6
1 1 17 74.19 2.6
-2 -1 -17 90.79 2.9
2 -1 17 90.59 3
2 1 17 90.19 3
-2 1 -17 89.49 3
2 1 17 88.99 3
-3 -1 -17 1.8 0.6
3 1 17 2 0.7
3 1 17 2.6 1.3
4 -2 -17 44.9 1.6
3 -2 -17 23.8 1.4
3 -2 -17 24 1.4
3 2 -17 21.9 1.6
2 -2 -17 10.5 1.1
2 -2 -17 9.1 1.4
1 -2 -17 21.2 1.3
-1 2 17 21.5 1.4
1 2 -17 19.4 1.9
-1 2 17 22.2 1.5
0 -2 -17 20.4 1.2
0 -2 17 22 1.5
0 2 -17 20 1.9
0 2 17 20.3 1.3
1 -2 17 10.4 1.1
-1 -2 -17 6 0.9
-1 2 -17 7.3 0.9
1 2 17 7.2 1
1 2 17 7.7 1.1
-2 -2 -17 28.9 1.3
2 -2 17 29.5 1.4
-2 -2 -17 29.8 1.3
-2 2 -17 28.9 1.5
2 2 17 29 1.4
2 2 17 29 1.5
-3 -2 -17 17.5 1
-3 -2 -17 18 1
3 -2 17 17.9 1.1
3 2 17 19 1.3
-3 2 -17 19.8 1.5
3 -3 -17 4.3 0.6
2 -3 -17 20.2 1.4
2 -3 -17 21.4 1.2
1 -3 -17 30.1 1.5
-1 3 17 31.3 1.6
1 3 -17 29.2 1.7
1 3 -17 27.6 2.4
0 -3 17 10.9 1.2
0 -3 -17 9.1 1
0 3 -17 9.7 1.1
0 3 -17 6.6 1.5
0 3 17 8.5 1
0 3 17 11 1.1
-1 -3 -17 44.8 1.8
-1 -3 -17 41.9 1.8
1 -3 17 43.3 1.8
1 3 17 44.3 1.8
1 3 17 45.4 1.8
-1 3 -17 44.7 1.9
2 -3 17 36.5 2.3
-2 -3 -17 31.8 1.4
-2 -3 -17 36.3 1.7
-2 3 -17 35.5 1.6
2 3 17 32.5 1.6
2 3 17 33 1.6
-3 -3 -17 2.9 0.5
3 -3 17 2.1 0.6
-3 -3 -17 2.5 0.5
3 3 17 3 0.7
-3 3 -17 3 0.7
3 3 17 3.1 0.8
3 -4 -17 -0.2 0.5
3 -4 -17 0.2 0.6
2 -4 -17 9.1 1
2 -4 -17 8.7 1.2
1 -4 -17 2 0.5
-1 4 17 1.6 0.7
0 -4 17 7.9 1.1
0 -4 -17 7.7 0.9
0 4 17 9 1
0 4 -17 6.1 0.9
-1 -4 -17 3.2 0.7
1 -4 17 4.2 0.6
-1 -4 -17 2.7 0.5
-1 4 -17 3.5 0.7
1 4 17 3.6 0.6
-2 -4 -17 3 0.5
-2 -4 -17 2.8 0.5
2 -4 17 2.9 0.6
-2 4 -17 4 0.7
2 4 17 2.6 0.5
2 -5 -17 6.8 0.8
2 -5 -17 7.9 0.8
1 -5 -17 15.7 1.1
-1 5 17 17.6 1.3
0 -5 17 10 1.1
0 -5 -17 8.6 0.9
0 5 17 9.3 0.9
0 5 -17 9.6 1.2
1 -5 17 2 0.5
-1 -5 -17 2.6 0.5
-1 5 -17 2.3 0.6
1 5 17 2.9 0.5
-2 -5 -17 0.8 0.5
-2 -5 -17 0.6 0.4
2 -5 17 1.1 0.5
2 5 17 0.3 0.4
-2 5 -17 -0.5 0.6
1 -6 -17 0.8 0.4
0 -6 17 25.5 1.3
0 -6 -17 27.8 1.1
0 6 17 26.5 1.2
4 0 -18 40 1.6
3 0 -18 14.9 1.4
-1 0 18 -1.4 0.8
0 0 18 13.7 1.2
1 0 18 361.36 10.3
-2 0 -18 0.2 0.7
2 0 18 1.8 0.6
2 0 18 0.2 0.7
3 0 18 0 0.6
4 -1 -18 8.4 0.9
3 -1 -18 29.5 1.5
2 -1 -18 49.99 2.1
1 -1 -18 24.5 1.5
1 1 -18 26.6 2.1
-1 1 18 26.1 1.5
0 -1 -18 4.6 0.7
0 -1 18 4.6 0.8
0 1 -18 4.5 0.7
0 1 -18 2.8 1.5
-1 -1 -18 55.39 2.1
1 -1 18 55.39 2.1
-1 1 -18 54.19 2.1
1 1 18 58.49 2.1
-2 -1 -18 11.9 1.4
2 -1 18 14.6 1
2 1 18 14.1 1
2 1 18 12 1.1
-2 1 -18 15.7 1.3
3 -1 18 18.8 1.1
-3 -1 -18 14.9 1
-3 -1 -18 17.9 1.1
3 1 18 16.6 1.2
3 -2 -18 1.5 0.7
3 -2 -18 0.8 0.7
2 -2 -18 2.4 0.6
1 -2 -18 94.29 3
1 2 -18 85.99 3.8
-1 2 18 93.19 3.1
-1 2 18 94.39 3.1
0 -2 18 40.7 1.8
0 -2 -18 40.5 1.7
0 2 -18 40.3 2.8
0 2 -18 42.6 2.1
0 2 18 42 1.8
0 2 18 43 1.9
-1 -2 -18 96.19 3
1 -2 18 93.49 3.1
-1 2 -18 93.49 3.1
1 2 18 92.49 3.1
1 2 18 94.89 3.1
-2 -2 -18 -0.2 0.6
-2 -2 -18 -0.7 0.6
2 -2 18 0.3 0.7
-2 2 -18 0.5 0.6
2 2 18 0.3 0.6
2 2 18 0.8 0.7
-3 -2 -18 1.4 0.5
-3 -2 -18 1.1 0.6
3 2 18 2.1 0.6
3 -3 -18 10.3 1.1
3 -3 -18 11.9 1
2 -3 -18 22.6 1.8
1 -3 -18 -0.5 0.5
-1 3 18 1.1 0.7
0 -3 -18 0.6 0.5
0 -3 18 0.3 0.7
0 3 18 -0.1 0.5
0 3 -18 1 0.6
0 3 18 -0.2 0.5
1 -3 18 37.7 1.6
-1 -3 -18 35.2 1.5
-1 3 -18 36.1 1.6
1 3 18 37.8 1.6
1 3 18 36.3 1.6
-2 -3 -18 11.4 1.1
-2 -3 -18 13.5 1
2 -3 18 13.6 1
2 3 18 14 1.1
2 3 18 14.4 1.1
2 3 18 17.8 2.6
-2 3 -18 14.6 1.1
3 -4 -18 1.1 0.5
3 -4 -18 1.2 0.7
2 -4 -18 7.3 0.9
1 -4 -18 3.5 0.7
-1 4 18 4.2 0.7
0 -4 -18 13 1.3
0 -4 18 12 1.2
0 4 -18 12.9 1.2
0 4 18 12.4 1.7
1 -4 18 1.4 0.6
-1 -4 -18 1.6 0.5
1 4 18 2.3 0.6
-1 4 -18 2.2 0.6
-2 -4 -18 11.1 1.1
-2 -4 -18 15.2 0.9
2 -4 18 13.6 0.9
2 4 18 13.3 0.9
-2 4 -18 15.1 1.1
2 -5 -18 1.3 0.4
1 -5 -18 0.5 0.4
-1 5 18 0.9 1.4
0 -5 18 5.9 0.8
0 -5 -18 5.8 0.8
0 5 -18 5.9 0.8
0 5 18 5.7 0.8
1 -5 18 3.8 0.6
-1 -5 -18 2.9 0.5
-1 5 -18 3.3 0.6
1 5 18 2.6 0.5
-1 0 19 3 0.8
0 0 19 1.5 0.6
1 0 19 89.09 2.9
2 0 19 57.79 2.2
2 0 19 58.99 2.1
3 0 19 0 0.6
1 -1 -19 3.7 0.8
-1 1 19 4.3 0.7
0 -1 19 27.9 1.4
0 -1 -19 24.6 1.5
0 1 -19 26.9 1.5
0 1 19 29.3 1.4
-1 -1 -19 1.2 0.6
1 -1 19 0.4 0.5
1 1 19 0.4 0.6
-1 1 -19 0.6 0.6
2 -1 19 92.99 3
-2 -1 -19 89.99 2.9
2 1 19 90.89 3
2 1 19 92.79 3
-2 1 -19 95.39 3
3 -1 19 7.1 0.9
-3 -1 -19 9.4 1.1
2 -2 -19 2.3 0.7
1 -2 -19 34.5 1.6
-1 2 19 33.4 1.6
-1 2 19 34.4 1.6
0 -2 19 52.89 2
0 -2 -19 49.5 1.9
0 2 -19 52.39 2.1
0 2 19 53.89 2
0 2 19 52.39 2.1
1 -2 19 60.59 2.1
-1 -2 -19 57.79 2.2
-1 2 -19 60.19 2.2
1 2 19 58.19 2.1
1 2 19 59.19 2.2
-2 -2 -19 6.2 0.7
2 -2 19 6.4 0.9
-2 2 -19 8.5 1.1
2 2 19 6.6 0.9
2 2 19 6.3 0.9
3 -3 -19 40.3 1.5
2 -3 -19 0.3 0.6
-1 3 19 7.7 1.1
0 -3 19 38.7 1.7
0 -3 -19 40.1 1.6
0 3 -19 38.9 1.8
0 3 19 39.7 1.7
0 3 19 37.1 1.6
1 -3 19 10.5 1
-1 -3 -19 10.3 1
1 3 19 8.2 1
-1 3 -19 10.7 1
1 3 19 9.4 1
-2 -3 -19 29.2 1.2
2 -3 19 29.8 1.2
2 3 19 27.5 1.3
-2 3 -19 24.7 1.9
2 -4 -19 5.5 0.8
1 -4 -19 9.9 0.9
-1 4 19 9.5 1.1
0 -4 -19 3.2 0.5
0 -4 19 4.3 0.8
0 4 19 3.9 0.6
0 4 -19 3.1 0.7
1 -4 19 4.2 0.6
-1 -4 -19 6.2 0.8
1 4 19 5.4 0.8
-1 4 -19 4.8 0.7
1 -5 -19 2.2 0.4
0 -5 -19 0.2 0.4
0 -5 19 -0.3 0.7
0 5 19 -0.3 0.4
-1 0 20 3.5 1.1
0 0 20 4.6 0.7
1 0 20 -0.3 0.6
2 0 20 27.7 1.3
2 0 20 28.2 1.4
0 -1 20 6.8 1
0 -1 -20 6 0.9
0 1 20 7.2 0.9
-1 -1 -20 18.3 1.3
1 -1 20 17.3 1.2
2 -1 20 34.1 1.4
-2 -1 -20 27 1.5
2 -1 20 28.8 1.4
2 1 20 28.9 1.3
2 1 20 28.3 1.4
2 -2 -20 0.8 0.7
1 -2 -20 28.8 1.5
-1 2 20 27.5 1.5
-1 2 20 28.9 1.5
0 -2 20 1.9 0.7
0 -2 -20 1.8 0.7
0 2 20 1 0.6
0 2 20 2.1 0.6
1 -2 20 3.2 0.6
-1 -2 -20 3 0.6
1 2 20 3 0.6
-1 2 -20 4.2 0.7
1 2 20 3.1 0.7
-2 -2 -20 8.6 0.9
2 -2 20 8.5 0.8
2 -2 20 9.2 1.1
2 2 20 8.2 0.9
-2 2 -20 10.1 1.1
2 2 20 7.6 0.9
2 -3 -20 25.4 1.3
1 -3 -20 23.8 1.3
-1 3 20 25.3 1.4
0 -3 20 22.4 1.3
0 -3 -20 20.5 1.2
0 3 -20 21.6 1.3
0 3 20 21.6 1.2
-1 -3 -20 7.9 0.9
1 -3 20 7.2 0.9
1 3 20 5.9 0.9
1 3 20 6.9 0.9
-1 3 -20 6.2 1
2 -3 20 54.59 1.7
2 -3 20 46.7 1.9
-2 -3 -20 54.39 1.8
2 3 20 51.89 1.7
-2 3 -20 51.69 1.9
2 -4 -20 28.2 1.2
1 -4 -20 -0.6 0.4
-1 4 20 0.1 1.1
0 -4 20 7 1.1
0 -4 -20 8.1 0.8
0 4 20 8.2 0.8
1 -4 20 12.8 0.9
-1 -4 -20 13.1 0.8
-1 4 -20 13.1 1
1 4 20 14.2 0.8
-1 0 21 -0.3 0.8
0 0 21 8.1 1
1 0 21 0.1 0.5
2 0 21 11.6 1
2 0 21 11.7 0.9
-1 1 21 6.2 0.8
-1 1 21 4.8 0.7
0 -1 21 1.9 0.6
0 1 21 1.2 0.7
0 1 21 1.8 0.6
1 -1 21 4.2 0.7
1 1 21 4 0.6
1 1 21 4 0.6
2 -1 21 18.6 1
2 -1 21 16.6 1.5
2 1 21 15.3 1
2 1 21 15.5 0.9
1 -2 -21 14.3 1.2
-1 2 21 14.1 1.1
0 -2 -21 11.8 1.1
0 -2 21 12.3 1
0 2 21 12 1
0 2 21 11.2 1
1 -2 21 1.9 0.5
-1 -2 -21 1.3 0.6
1 2 21 1.9 0.6
1 2 21 2.1 0.6
2 -3 -21 12.4 1
1 -3 -21 1 0.5
-1 3 21 1.4 0.7
0 -3 21 20 1.1
0 -3 -21 18.7 1.1
0 3 21 20 1.1
-1 -3 -21 30.3 1.3
1 -3 21 31.9 1.3
1 3 21 31.8 1.3
1 -4 -21 6.1 0.8
0 -4 -21 31.8 1.2
0 4 21 30.6 1.2
-1 0 22 0 0.8
0 0 22 2.7 0.6
1 0 22 0.2 0.5
1 0 22 0.3 0.5
-1 1 22 2.2 0.6
0 -1 22 1.5 0.5
0 1 22 0.6 0.5
0 1 22 0.9 0.5
1 -1 22 14.6 0.9
1 1 22 13.6 0.9
1 1 22 12.7 0.9
-1 2 22 14.5 1
0 -2 -22 5.6 1.1
0 2 22 6.2 0.8
0 2 22 6.4 0.8
-1 -2 -22 0.1 0.6
1 -2 22 0.5 0.5
1 2 22 -0.2 0.4
1 2 22 -0.3 0.5
1 -3 -22 2 0.6
0 -3 -22 4.7 0.8
0 3 22 5.2 0.7
-1 0 23 12.6 0.9
0 0 23 0.9 0.5
0 0 23 0.5 0.5
-1 1 23 11 1.5
0 -1 23 3.3 0.6
0 1 23 4.6 0.7
0 1 23 4.1 0.6
0 -2 23 3.8 0.6

_iucr_refine_fcf_details         
;
data_ventilanone_CCDC1
_computing_structure_refinement   'olex2.refine 1.5 (Bourhis et al., 2015)'
_shelx_refln_list_code            4
loop_
  _space_group_symop_id
  _space_group_symop_operation_xyz
  1  x,y,z
  2  -x,y+1/2,-z

_space_group_crystal_system       monoclinic
_space_group_IT_number            4
_space_group_name_H-M_alt         'P 1 21 1'
_space_group_name_Hall            ' P 2yb'
_symmetry_space_group_name_H-M    'P 1 21 1'
_symmetry_space_group_name_Hall   ' P 2yb'
_symmetry_Int_Tables_number       4
_cell_length_a                    4.8054(11)
_cell_length_b                    7.5474(6)
_cell_length_c                    19.632(3)
_cell_angle_alpha                 90
_cell_angle_beta                  94.39(2)
_cell_angle_gamma                 90
_cell_volume                      709.9(2)
loop_
  _refln_index_h
  _refln_index_k
  _refln_index_l
  _refln_F_squared_calc
  _refln_F_squared_meas
  _refln_F_squared_sigma
  _refln_F_squared_weight
  _refln_observed_status
-5 -4 -4 1.371 2.126 0.770 127.328 o
-5 -4 -3 0.029 -0.254 0.421 468.047 o
-5 -4 -2 0.558 1.228 0.495 304.893 o
-5 -4 -1 0.000 0.000 0.578 249.264 o
-5 -4 0 0.570 1.252 0.578 229.936 o
-5 -3 -7 2.811 2.179 0.408 309.824 o
-5 -3 -6 0.281 0.658 0.392 496.893 o
-5 -3 -5 4.262 3.518 0.349 285.205 o
-5 -3 -4 2.386 2.268 0.433 298.875 o
-5 -3 -3 1.153 0.884 0.357 502.731 o
-5 -3 -2 0.917 1.014 0.391 445.144 o
-5 -3 -1 2.449 1.935 0.524 229.691 o
-5 -3 0 10.772 9.969 0.830 64.812 o
-5 -2 -9 15.832 15.828 1.830 18.782 o
-5 -2 -8 27.471 26.941 1.204 20.765 o
-5 -2 -7 21.737 22.244 0.928 31.352 o
-5 -2 -6 7.819 10.304 1.156 46.498 o
-5 -2 -5 6.634 6.133 0.613 121.623 o
-5 -2 -4 3.588 3.974 0.532 190.025 o
-5 -2 -3 11.519 12.178 1.252 36.754 o
-5 -2 -2 5.082 5.549 0.602 139.239 o
-5 -2 -1 10.051 10.252 0.877 62.367 o
-5 -2 0 11.681 14.386 0.902 52.510 o
-5 -1 -10 31.883 35.128 1.176 17.034 o
-5 -1 -9 16.740 19.827 1.137 32.195 o
-5 -1 -8 27.856 28.651 1.122 21.087 o
-5 -1 -7 6.865 8.068 1.156 49.096 o
-5 -1 -6 8.107 9.057 1.011 56.965 o
-5 -1 -5 13.355 13.908 0.946 47.479 o
-5 -1 -4 18.989 18.162 1.252 28.051 o
-5 -1 -3 6.036 7.358 0.663 111.223 o
-5 -1 -2 15.251 16.571 0.870 45.594 o
-5 -1 -1 7.449 8.061 0.698 95.305 o
-5 -1 0 5.544 6.632 0.956 69.999 o
-5 0 2 23.938 22.730 1.354 21.652 o
-5 0 3 0.583 0.342 1.252 52.517 o
-5 0 4 42.183 39.628 2.407 7.598 o
-5 0 5 0.017 0.492 0.602 226.239 o
-5 0 6 128.954 131.055 5.344 1.188 o
-5 0 7 205.944 212.719 7.800 0.509 o
-5 0 8 0.047 0.096 0.578 247.684 o
-5 0 9 23.980 22.052 1.252 23.436 o
-5 0 10 21.106 22.437 1.156 27.001 o
-5 0 11 1.543 0.963 0.578 217.272 o
-5 0 12 6.479 6.163 0.770 92.839 o
-5 0 13 0.552 0.096 0.385 513.342 o
-5 1 1 6.098 6.644 1.059 58.636 o
-5 1 2 22.118 23.241 1.733 17.072 o
-5 1 3 13.951 16.852 1.348 29.634 o
-5 1 4 1.571 1.224 0.576 216.210 o
-5 1 5 61.122 60.725 1.599 6.494 o
-5 1 6 9.504 9.108 0.809 71.654 o
-5 1 7 13.418 12.038 0.809 57.070 o
-5 1 8 8.048 7.732 0.693 93.956 o
-5 1 9 32.808 30.898 1.015 18.948 o
-5 1 10 0.899 0.607 0.408 426.867 o
-5 1 11 6.520 6.432 0.602 123.831 o
-5 1 12 2.872 2.504 0.578 188.079 o
-5 1 13 2.647 2.504 0.481 249.387 o
-5 2 1 9.755 13.289 1.156 42.349 o
-5 2 2 3.618 3.563 0.770 112.076 o
-5 2 3 3.267 4.141 0.770 112.385 o
-5 2 4 5.794 6.245 0.915 74.716 o
-5 2 5 3.366 3.403 0.507 210.380 o
-5 2 6 0.543 1.281 0.439 377.905 o
-5 2 7 23.587 24.425 0.917 28.715 o
-5 2 8 14.515 14.454 1.541 25.044 o
-5 2 9 11.129 11.024 0.713 72.325 o
-5 2 10 21.271 18.995 0.781 37.397 o
-5 2 11 7.919 8.913 0.671 94.971 o
-5 3 1 17.758 16.466 1.059 35.189 o
-5 3 2 23.924 24.555 1.252 22.730 o
-5 3 3 5.067 4.430 0.674 124.427 o
-5 3 4 19.391 18.392 1.156 29.986 o
-5 3 5 1.893 2.311 0.674 156.572 o
-5 3 6 18.306 18.778 1.156 30.754 o
-5 3 7 8.771 9.437 0.963 59.157 o
-5 3 8 7.236 5.393 0.867 77.816 o
-5 3 9 13.552 11.748 0.963 48.076 o
-5 3 10 3.453 2.889 0.578 178.358 o
-5 4 1 0.830 0.974 0.674 171.416 o
-5 4 2 0.805 0.445 0.438 385.110 o
-5 4 3 25.715 25.674 0.991 25.212 o
-5 4 4 0.105 -0.425 0.444 416.304 o
-5 4 5 3.580 3.598 0.525 196.483 o
-5 4 6 0.464 0.674 0.481 332.456 o
-5 4 7 10.932 11.363 0.770 67.390 o
-4 -6 -5 3.688 2.520 0.421 267.143 o
-4 -6 -4 6.005 5.181 0.527 153.694 o
-4 -6 -3 4.567 4.900 0.494 185.339 o
-4 -6 -2 8.884 8.306 0.671 91.700 o
-4 -6 -1 1.588 1.961 0.507 259.214 o
-4 -6 0 3.439 3.178 0.674 140.739 o
-4 -5 -9 13.941 12.820 0.534 72.673 o
-4 -5 -8 6.504 7.207 0.927 70.234 o
-4 -5 -7 47.221 45.311 0.876 11.689 o
-4 -5 -6 13.512 13.776 0.637 65.573 o
-4 -5 -5 17.109 16.285 0.752 47.441 o
-4 -5 -4 6.758 7.492 0.619 114.630 o
-4 -5 -3 24.126 27.562 0.862 27.741 o
-4 -5 -2 9.180 11.716 0.854 64.661 o
-4 -5 -1 2.330 1.926 0.963 82.279 o
-4 -5 0 9.726 10.254 1.015 52.764 o
-4 -4 -12 4.019 3.746 0.333 300.835 o
-4 -4 -11 8.461 9.243 0.458 124.387 o
-4 -4 -10 1.419 0.770 0.257 761.001 o
-4 -4 -9 4.154 3.616 0.473 212.761 o
-4 -4 -8 11.598 10.143 0.617 81.145 o
-4 -4 -7 17.942 13.721 1.279 29.803 o
-4 -4 -6 18.146 16.503 0.689 47.626 o
-4 -4 -5 29.797 29.195 0.846 22.856 o
-4 -4 -4 27.082 25.426 0.741 27.818 o
-4 -4 -3 11.191 9.825 0.580 87.575 o
-4 -4 -2 34.558 34.163 0.872 18.372 o
-4 -4 -1 1.611 2.120 0.886 97.809 o
-4 -4 0 2.393 2.489 0.498 243.077 o
-4 -3 -13 19.007 22.596 1.830 16.897 o
-4 -3 -12 2.621 2.399 0.408 312.574 o
-4 -3 -11 2.829 2.148 0.626 168.531 o
-4 -3 -10 15.572 14.205 0.763 52.242 o
-4 -3 -9 14.012 15.911 0.931 45.453 o
-4 -3 -8 61.624 65.500 1.259 6.693 o
-4 -3 -7 74.843 77.443 1.354 4.886 o
-4 -3 -6 98.870 97.957 1.944 2.916 o
-4 -3 -5 60.779 59.617 1.480 6.784 o
-4 -3 -4 14.344 13.601 0.896 48.590 o
-4 -3 -3 18.813 17.783 0.743 43.281 o
-4 -3 -2 7.860 9.243 0.834 73.857 o
-4 -3 -1 12.689 14.715 0.722 61.087 o
-4 -3 0 1.026 2.353 0.447 327.706 o
-4 -2 -14 0.631 1.054 0.498 302.469 o
-4 -2 -13 8.962 7.738 0.718 86.357 o
-4 -2 -12 9.025 10.129 0.740 78.782 o
-4 -2 -11 20.172 20.366 0.877 35.392 o
-4 -2 -10 3.264 4.394 0.722 123.713 o
-4 -2 -9 52.016 55.268 1.566 7.957 o
-4 -2 -8 20.855 21.130 0.789 36.303 o
-4 -2 -7 43.161 46.944 1.112 11.751 o
-4 -2 -6 14.275 15.313 0.690 57.892 o
-4 -2 -5 21.537 21.043 0.738 36.686 o
-4 -2 -4 9.162 9.724 0.655 89.021 o
-4 -2 -3 4.401 2.996 0.431 236.860 o
-4 -2 -2 3.235 3.986 0.542 190.328 o
-4 -2 -1 30.355 31.605 0.959 20.594 o
-4 -2 0 6.459 6.732 0.598 124.015 o
-4 -1 -15 5.230 5.036 0.462 186.868 o
-4 -1 -14 2.959 2.880 0.408 293.242 o
-4 -1 -13 0.673 0.444 0.408 443.903 o
-4 -1 -12 3.900 3.491 0.481 214.326 o
-4 -1 -11 10.833 9.624 0.693 77.783 o
-4 -1 -10 1.371 1.444 0.770 129.129 o
-4 -1 -9 13.142 12.326 1.348 31.837 o
-4 -1 -8 7.482 7.347 1.156 48.771 o
-4 -1 -7 45.795 44.423 1.264 10.872 o
-4 -1 -6 52.274 50.319 1.153 9.306 o
-4 -1 -5 23.760 20.605 0.818 32.412 o
-4 -1 -4 28.049 30.384 0.905 22.989 o
-4 -1 -3 8.465 8.774 0.600 102.840 o
-4 -1 -2 45.492 47.898 1.104 11.094 o
-4 -1 -1 6.076 5.501 0.862 81.915 o
-4 -1 0 1.622 1.781 0.474 289.926 o
-4 0 1 21.372 21.942 0.816 34.471 o
-4 0 2 0.748 0.844 0.399 446.727 o
-4 0 3 2.030 3.022 0.494 248.046 o
-4 0 4 2.910 3.879 0.448 250.826 o
-4 0 5 1.456 1.135 0.410 382.725 o
-4 0 6 34.151 33.065 0.998 17.905 o
-4 0 7 52.967 52.702 1.259 8.730 o
-4 0 8 29.098 28.329 0.975 22.179 o
-4 0 9 34.922 34.238 1.220 15.678 o
-4 0 10 3.000 3.600 0.819 104.071 o
-4 0 11 38.722 36.977 1.252 13.740 o
-4 0 12 11.782 10.987 0.784 64.399 o
-4 0 13 2.206 2.504 0.578 196.887 o
-4 0 14 8.779 8.281 0.963 60.334 o
-4 0 15 0.262 0.385 0.578 241.787 o
-4 0 16 19.685 22.918 1.252 25.892 o
-4 0 18 33.602 38.518 1.541 13.217 o
-4 1 1 3.590 3.257 0.428 254.828 o
-4 1 2 29.732 30.627 0.851 22.360 o
-4 1 3 13.937 14.117 0.649 62.965 o
-4 1 4 12.978 12.870 0.885 52.455 o
-4 1 5 6.025 7.275 0.590 127.024 o
-4 1 6 31.615 32.668 1.152 17.886 o
-4 1 7 20.747 23.443 0.986 30.479 o
-4 1 8 455.908 465.159 9.465 0.146 o
-4 1 9 32.281 38.150 1.204 16.054 o
-4 1 10 257.790 259.009 5.379 0.450 o
-4 1 11 13.665 12.568 0.817 55.361 o
-4 1 12 8.377 8.791 0.713 87.353 o
-4 1 13 21.064 20.887 0.877 34.008 o
-4 1 14 19.290 20.800 1.637 19.779 o
-4 1 15 1.822 1.926 0.674 158.783 o
-4 1 16 1.417 0.289 0.578 224.273 o
-4 1 17 3.946 4.430 0.674 132.301 o
-4 2 1 55.390 57.492 1.292 7.929 o
-4 2 2 34.987 35.079 1.015 16.948 o
-4 2 3 41.014 41.257 1.034 13.477 o
-4 2 4 7.434 8.688 0.647 101.809 o
-4 2 5 16.507 15.293 0.740 50.166 o
-4 2 6 25.369 23.495 0.814 29.271 o
-4 2 7 68.709 68.576 1.803 5.212 o
-4 2 8 15.907 14.018 0.849 47.620 o
-4 2 9 113.227 114.996 2.621 2.118 o
-4 2 10 24.225 25.792 2.167 12.104 o
-4 2 11 43.517 43.840 1.294 11.342 o
-4 2 12 2.712 2.877 0.439 275.653 o
-4 2 13 7.206 7.313 1.156 49.143 o
-4 2 14 26.637 25.422 1.348 19.743 o
-4 2 15 10.449 9.726 0.963 55.518 o
-4 2 16 14.226 15.889 1.059 39.647 o
-4 3 1 6.469 7.409 0.915 71.410 o
-4 3 2 19.201 18.565 0.758 41.466 o
-4 3 3 25.186 24.666 0.814 28.880 o
-4 3 4 1.977 2.320 0.660 161.403 o
-4 3 5 41.432 42.693 1.331 11.818 o
-4 3 6 23.664 22.478 0.814 31.556 o
-4 3 7 17.107 17.294 0.740 46.937 o
-4 3 8 1.287 1.252 0.477 304.352 o
-4 3 9 23.586 24.941 0.953 27.840 o
-4 3 10 7.650 9.870 0.749 83.459 o
-4 3 11 1.687 1.916 0.439 322.189 o
-4 3 12 3.620 3.417 0.674 138.449 o
-4 3 13 12.151 14.905 1.059 42.974 o
-4 4 1 33.983 33.191 1.122 16.989 o
-4 4 2 49.210 50.886 2.552 6.097 o
-4 4 3 42.689 38.912 1.493 11.237 o
-4 4 4 84.913 84.407 3.226 2.859 o
-4 4 5 46.593 48.363 1.395 9.858 o
-4 4 6 10.920 13.134 0.849 58.972 o
-4 4 7 16.591 16.170 0.877 43.392 o
-4 4 8 5.502 5.442 0.576 143.173 o
-4 4 9 2.157 3.166 0.507 234.775 o
-4 4 10 11.988 14.120 0.809 57.999 o
-4 4 11 0.548 1.363 0.439 375.970 o
-4 4 12 0.104 0.630 0.819 122.464 o
-4 4 13 0.949 1.733 0.770 130.595 o
-4 4 14 8.069 13.481 1.156 44.243 o
-4 5 1 1.346 0.637 0.481 306.327 o
-4 5 2 3.698 3.425 0.477 220.995 o
-4 5 3 12.846 14.572 0.817 54.949 o
-4 5 4 38.434 38.182 1.158 14.173 o
-4 5 5 0.854 0.530 0.819 119.537 o
-4 5 6 9.439 10.091 0.740 77.325 o
-4 5 7 39.702 43.440 1.226 12.655 o
-4 5 8 7.586 8.605 0.713 91.295 o
-4 5 9 2.624 2.876 0.439 278.141 o
-4 5 10 0.070 -0.570 0.392 536.599 o
-4 5 11 10.079 10.297 0.693 79.416 o
-4 5 12 17.653 18.007 1.252 29.105 o
-4 6 1 1.332 0.770 0.409 399.900 o
-4 6 2 2.792 3.084 0.409 295.105 o
-4 6 3 3.993 2.696 0.578 173.042 o
-4 6 4 9.695 9.254 0.713 80.913 o
-4 6 5 6.850 5.571 0.644 115.427 o
-4 6 6 5.867 4.526 0.770 99.111 o
-4 6 7 3.164 2.553 0.409 291.706 o
-4 6 8 13.775 11.363 1.059 43.173 o
-3 -7 -7 7.876 8.403 0.490 127.578 o
-3 -7 -6 4.599 4.134 0.388 242.882 o
-3 -7 -5 1.377 1.750 0.315 537.813 o
-3 -7 -4 9.504 9.480 0.584 97.042 o
-3 -7 -3 7.419 8.095 0.448 142.178 o
-3 -7 -2 15.333 15.496 1.091 37.344 o
-3 -7 -1 1.669 1.370 0.376 417.358 o
-3 -7 0 15.166 16.081 0.908 44.490 o
-3 -6 -11 4.657 6.005 0.405 211.934 o
-3 -6 -10 7.642 7.628 0.490 133.349 o
-3 -6 -9 3.852 3.929 0.612 154.992 o
-3 -6 -8 0.614 0.408 0.289 810.492 o
-3 -6 -7 7.235 6.544 0.422 159.899 o
-3 -6 -6 2.634 2.325 0.305 434.391 o
-3 -6 -5 25.286 24.472 0.654 31.450 o
-3 -6 -4 27.472 26.145 0.722 27.380 o
-3 -6 -3 17.067 15.933 0.586 54.854 o
-3 -6 -2 17.438 17.202 0.586 52.356 o
-3 -6 -1 4.994 4.980 0.387 223.857 o
-3 -6 0 14.411 14.916 0.610 62.597 o
-3 -5 -14 12.601 11.521 0.991 48.322 o
-3 -5 -13 2.107 2.556 0.252 553.776 o
-3 -5 -12 1.888 1.762 0.252 626.564 o
-3 -5 -11 10.945 11.834 0.472 94.800 o
-3 -5 -10 1.858 1.919 0.288 542.645 o
-3 -5 -9 2.114 2.022 0.366 390.474 o
-3 -5 -8 2.709 2.783 0.266 465.923 o
-3 -5 -7 7.316 7.034 0.398 161.505 o
-3 -5 -6 12.113 12.216 0.473 87.057 o
-3 -5 -5 96.184 95.285 1.258 3.315 o
-3 -5 -4 38.404 37.595 0.744 16.506 o
-3 -5 -3 68.155 66.128 1.021 6.229 o
-3 -5 -2 47.411 45.782 0.833 11.698 o
-3 -5 -1 59.631 61.570 1.000 7.535 o
-3 -5 0 28.548 26.157 0.750 26.074 o
-3 -4 -16 6.109 5.660 0.405 188.252 o
-3 -4 -15 4.025 3.843 0.486 206.007 o
-3 -4 -14 6.366 4.873 0.361 206.742 o
-3 -4 -13 1.430 1.473 0.274 649.928 o
-3 -4 -12 9.179 10.183 0.763 75.613 o
-3 -4 -11 0.676 0.779 0.293 751.326 o
-3 -4 -10 5.778 6.395 0.486 161.324 o
-3 -4 -9 21.229 19.606 0.797 36.625 o
-3 -4 -8 2.579 3.319 0.351 353.320 o
-3 -4 -7 13.964 13.780 0.574 68.120 o
-3 -4 -6 441.687 440.994 5.116 0.176 o
-3 -4 -5 333.315 343.451 4.418 0.296 o
-3 -4 -4 154.574 147.936 2.072 1.371 o
-3 -4 -3 73.825 75.516 1.237 5.123 o
-3 -4 -2 24.203 24.460 0.992 26.846 o
-3 -4 -1 12.995 13.739 0.689 63.772 o
-3 -4 0 19.321 17.352 0.853 39.221 o
-3 -3 -17 2.386 2.488 0.293 462.563 o
-3 -3 -16 32.571 33.297 0.758 20.541 o
-3 -3 -15 4.896 3.984 0.405 228.360 o
-3 -3 -14 16.010 15.953 0.737 50.670 o
-3 -3 -13 31.291 33.001 0.807 21.018 o
-3 -3 -12 1.398 1.871 0.345 471.778 o
-3 -3 -11 24.311 25.490 0.773 30.021 o
-3 -3 -10 45.935 42.791 0.863 12.425 o
-3 -3 -9 12.348 12.725 0.507 81.733 o
-3 -3 -8 41.154 41.523 0.771 14.502 o
-3 -3 -7 98.901 94.296 1.634 3.097 o
-3 -3 -6 3.272 4.034 0.404 269.820 o
-3 -3 -5 63.703 59.481 1.031 7.100 o
-3 -3 -4 237.626 234.231 3.092 0.590 o
-3 -3 -3 44.597 45.869 1.199 11.212 o
-3 -3 -2 96.921 93.563 1.588 3.200 o
-3 -3 -1 24.725 24.037 0.697 31.635 o
-3 -3 0 11.917 10.343 0.520 88.732 o
-3 -2 -18 1.558 1.217 0.370 438.600 o
-3 -2 -17 16.822 17.137 0.573 54.493 o
-3 -2 -16 3.902 4.216 0.439 229.945 o
-3 -2 -15 4.708 4.503 0.630 138.733 o
-3 -2 -14 7.868 7.737 0.550 118.906 o
-3 -2 -13 3.799 3.854 0.399 260.691 o
-3 -2 -12 11.095 10.987 0.675 75.950 o
-3 -2 -11 2.219 1.722 0.415 332.389 o
-3 -2 -10 5.783 6.945 0.615 124.476 o
-3 -2 -9 8.479 7.835 0.581 108.758 o
-3 -2 -8 15.027 14.730 0.584 62.440 o
-3 -2 -7 90.336 87.770 1.384 3.683 o
-3 -2 -6 98.349 96.373 1.470 3.139 o
-3 -2 -5 55.486 48.863 0.920 9.352 o
-3 -2 -4 13.635 14.415 0.602 66.370 o
-3 -2 -3 17.079 17.802 0.732 46.809 o
-3 -2 -2 75.546 82.773 1.628 4.454 o
-3 -2 -1 40.920 43.052 0.886 13.856 o
-3 -2 0 31.636 30.421 0.970 20.095 o
-3 -1 -19 6.966 7.878 1.107 52.462 o
-3 -1 -18 18.054 16.583 1.039 35.425 o
-3 -1 -17 2.295 1.733 0.578 200.934 o
-3 -1 -16 8.155 7.628 0.749 85.922 o
-3 -1 -15 17.632 19.118 0.718 45.032 o
-3 -1 -14 0.208 0.977 0.345 615.335 o
-3 -1 -13 9.111 7.595 1.156 46.575 o
-3 -1 -12 27.924 28.909 0.844 24.324 o
-3 -1 -11 12.948 12.872 0.667 66.790 o
-3 -1 -10 72.703 72.178 1.327 5.264 o
-3 -1 -9 0.190 0.491 0.333 688.202 o
-3 -1 -8 100.314 99.406 1.495 3.007 o
-3 -1 -7 48.589 45.108 1.042 10.890 o
-3 -1 -6 61.192 58.275 1.707 6.431 o
-3 -1 -5 94.712 87.253 1.777 3.324 o
-3 -1 -4 20.183 18.576 0.675 42.344 o
-3 -1 -3 47.608 46.390 0.934 11.286 o
-3 -1 -2 12.510 16.764 1.220 34.906 o
-3 -1 -1 141.251 146.140 2.536 1.478 o
-3 -1 0 285.045 299.522 5.958 0.361 o
-3 0 1 0.392 1.830 0.578 228.212 o
-3 0 2 19.790 25.897 2.167 12.848 o
-3 0 3 6.739 7.270 0.781 87.906 o
-3 0 4 5.472 5.437 0.713 110.044 o
-3 0 5 0.265 0.537 0.623 207.857 o
-3 0 6 31.871 34.381 1.272 16.393 o
-3 0 7 0.194 0.235 0.577 244.351 o
-3 0 8 78.301 79.518 1.475 4.499 o
-3 0 9 739.812 708.658 10.756 0.063 o
-3 0 10 9.373 9.067 0.821 70.910 o
-3 0 11 14.847 14.086 0.791 52.508 o
-3 0 12 71.105 70.817 2.055 4.692 o
-3 0 13 17.811 19.182 0.876 39.348 o
-3 0 14 15.844 15.889 1.252 31.365 o
-3 0 15 79.815 76.834 2.600 3.599 o
-3 0 16 5.361 1.252 0.578 165.611 o
-3 0 17 40.888 32.452 1.926 10.166 o
-3 0 18 17.538 14.348 1.348 28.037 o
-3 1 1 305.514 319.329 5.755 0.325 o
-3 1 2 114.030 127.256 2.857 1.930 o
-3 1 3 134.282 131.093 2.957 1.588 o
-3 1 4 7.469 7.453 0.833 78.032 o
-3 1 5 68.377 62.028 1.799 5.493 o
-3 1 6 79.448 75.172 1.619 4.455 o
-3 1 7 80.527 75.197 1.645 4.370 o
-3 1 8 46.202 46.251 1.256 10.611 o
-3 1 9 65.737 58.588 1.667 6.045 o
-3 1 10 10.144 11.238 1.348 34.488 o
-3 1 11 33.266 30.645 1.122 17.857 o
-3 1 12 11.949 11.249 0.849 58.768 o
-3 1 13 0.584 1.123 0.507 292.815 o
-3 1 14 11.222 8.654 0.781 69.710 o
-3 1 15 24.039 16.755 1.348 23.297 o
-3 1 16 20.745 19.259 1.252 26.416 o
-3 1 17 12.316 9.437 1.252 37.286 o
-3 2 1 126.225 138.369 4.102 1.418 o
-3 2 2 42.964 40.448 2.118 8.476 o
-3 2 3 74.295 70.519 1.544 5.010 o
-3 2 4 34.743 33.642 1.038 17.204 o
-3 2 5 36.959 38.108 1.115 14.932 o
-3 2 6 25.734 23.267 0.764 29.848 o
-3 2 7 68.054 67.442 1.426 5.749 o
-3 2 8 146.031 144.509 2.557 1.430 o
-3 2 9 203.478 203.267 3.484 0.754 o
-3 2 10 337.256 339.900 5.522 0.283 o
-3 2 11 373.192 379.371 6.263 0.229 o
-3 2 12 40.557 40.079 1.129 13.355 o
-3 2 13 3.033 3.087 0.659 149.264 o
-3 2 14 1.965 1.625 0.458 298.340 o
-3 2 15 13.195 14.926 1.156 37.571 o
-3 2 16 1.416 2.022 0.674 161.814 o
-3 2 17 23.782 21.089 1.541 19.370 o
-3 3 1 32.262 30.247 0.878 20.637 o
-3 3 2 74.883 71.330 1.443 5.029 o
-3 3 3 151.414 145.839 3.234 1.283 o
-3 3 4 1.435 1.444 0.477 297.344 o
-3 3 5 101.106 99.026 2.348 2.672 o
-3 3 6 3.660 3.753 0.722 123.257 o
-3 3 7 4.922 4.804 0.626 136.925 o
-3 3 8 5.753 7.762 0.801 87.792 o
-3 3 9 35.792 37.074 1.082 15.759 o
-3 3 10 126.659 130.620 2.422 1.796 o
-3 3 11 289.753 294.943 4.965 0.375 o
-3 3 12 42.092 42.542 1.205 12.223 o
-3 3 13 12.820 13.069 0.817 56.726 o
-3 3 14 27.456 24.512 0.953 24.896 o
-3 4 1 30.669 31.445 1.083 19.260 o
-3 4 2 0.236 0.904 0.439 399.614 o
-3 4 3 0.243 -0.037 0.439 420.428 o
-3 4 4 13.545 12.133 1.541 26.096 o
-3 4 5 14.932 13.867 1.156 36.303 o
-3 4 6 17.485 16.957 0.885 41.109 o
-3 4 7 1.308 1.348 0.477 302.357 o
-3 4 8 28.048 27.781 1.156 20.818 o
-3 4 9 14.072 13.096 1.156 37.612 o
-3 4 10 4.620 4.718 0.770 104.425 o
-3 4 11 10.996 12.229 1.156 41.519 o
-3 4 12 16.052 15.985 1.156 34.119 o
-3 5 1 2.953 3.178 0.424 276.452 o
-3 5 2 11.379 9.221 0.647 81.103 o
-3 5 3 49.732 48.504 1.148 9.975 o
-3 5 4 83.947 80.538 2.348 3.551 o
-3 5 5 195.943 187.562 3.298 0.834 o
-3 5 6 24.478 26.595 0.851 28.037 o
-3 5 7 20.261 16.152 0.917 36.793 o
-3 5 8 10.470 12.518 1.059 47.020 o
-3 5 9 26.452 27.252 1.444 18.261 o
-3 5 10 9.219 8.667 1.059 51.864 o
-3 5 11 101.024 106.878 3.370 2.177 o
-3 6 1 25.088 23.281 0.774 30.337 o
-3 6 2 3.073 2.357 0.405 300.592 o
-3 6 3 6.838 6.448 0.537 135.951 o
-3 6 4 56.397 60.068 1.279 7.636 o
-3 6 5 9.076 8.455 0.935 61.884 o
-3 6 6 70.452 67.722 1.735 5.194 o
-3 6 7 5.665 6.434 0.915 74.810 o
-3 6 8 4.434 4.618 0.578 157.367 o
-3 6 9 47.110 50.258 1.362 9.688 o
-3 6 10 38.157 40.155 1.733 10.903 o
-3 6 11 2.448 2.793 0.674 150.044 o
-3 6 12 4.772 3.467 0.963 74.708 o
-3 6 13 14.663 15.600 1.156 35.691 o
-3 7 1 16.982 15.005 1.059 36.878 o
-3 7 2 1.334 0.499 0.370 476.685 o
-3 7 3 0.026 0.385 0.370 587.133 o
-3 7 4 7.738 8.640 0.681 95.081 o
-3 7 5 1.858 2.118 0.578 204.342 o
-3 7 6 1.308 1.637 0.770 128.948 o
-3 7 7 0.566 0.193 0.578 238.414 o
-3 7 8 4.715 5.200 0.674 124.206 o
-3 7 9 1.753 1.541 0.578 209.966 o
-2 -8 -7 7.819 7.860 0.347 160.610 o
-2 -8 -6 3.641 3.621 0.292 352.452 o
-2 -8 -5 15.109 15.412 0.427 69.243 o
-2 -8 -4 11.373 11.611 0.391 100.759 o
-2 -8 -3 6.680 5.711 0.338 199.973 o
-2 -8 -2 22.618 25.367 0.541 36.128 o
-2 -8 -1 15.737 15.650 0.430 66.304 o
-2 -8 0 1.241 1.451 0.310 579.945 o
-2 -7 -12 0.273 0.215 0.290 898.959 o
-2 -7 -11 10.768 10.867 0.500 95.733 o
-2 -7 -10 13.385 14.398 0.478 75.428 o
-2 -7 -9 1.918 2.435 0.283 521.706 o
-2 -7 -8 13.000 13.090 0.657 66.985 o
-2 -7 -7 3.249 2.607 0.375 317.205 o
-2 -7 -6 27.022 26.680 0.636 28.662 o
-2 -7 -5 1.979 2.066 0.276 547.444 o
-2 -7 -4 0.472 0.655 0.252 1012.720 o
-2 -7 -3 0.743 1.199 0.256 856.197 o
-2 -7 -2 3.948 4.147 0.292 326.357 o
-2 -7 -1 17.222 16.375 0.507 57.106 o
-2 -7 0 9.859 10.464 0.468 106.837 o
-2 -6 -15 0.692 0.909 0.301 709.306 o
-2 -6 -14 5.314 5.391 0.374 218.351 o
-2 -6 -13 8.321 7.356 0.424 141.437 o
-2 -6 -12 2.299 2.279 0.244 563.404 o
-2 -6 -11 18.709 19.207 0.544 48.548 o
-2 -6 -10 8.041 7.750 0.418 143.616 o
-2 -6 -9 6.032 4.970 0.408 194.549 o
-2 -6 -8 12.365 13.395 0.482 82.078 o
-2 -6 -7 14.074 15.143 0.496 70.032 o
-2 -6 -6 21.445 19.363 0.602 41.457 o
-2 -6 -5 35.533 33.568 0.686 19.245 o
-2 -6 -4 23.782 25.890 0.610 33.078 o
-2 -6 -3 182.099 185.820 2.304 0.971 o
-2 -6 -2 64.586 61.569 0.969 6.937 o
-2 -6 -1 11.316 11.977 0.490 90.447 o
-2 -6 0 23.808 23.521 0.768 31.703 o
-2 -5 -17 0.598 0.785 0.255 944.316 o
-2 -5 -16 3.411 3.471 0.339 325.099 o
-2 -5 -15 5.916 5.620 0.415 188.442 o
-2 -5 -14 12.576 11.785 0.498 83.698 o
-2 -5 -13 6.073 5.588 0.742 100.862 o
-2 -5 -12 2.388 1.721 0.252 568.148 o
-2 -5 -11 11.229 10.355 0.534 90.911 o
-2 -5 -10 5.487 4.708 0.326 243.654 o
-2 -5 -9 7.621 8.387 0.429 142.308 o
-2 -5 -8 40.087 39.092 0.691 15.707 o
-2 -5 -7 29.370 30.519 0.598 25.156 o
-2 -5 -6 14.098 13.457 0.462 75.415 o
-2 -5 -5 146.355 139.062 1.786 1.548 o
-2 -5 -4 804.183 812.119 9.172 0.054 o
-2 -5 -3 354.460 347.416 4.081 0.275 o
-2 -5 -2 108.317 105.743 1.407 2.677 o
-2 -5 -1 36.305 38.162 0.698 17.580 o
-2 -5 0 14.661 15.465 0.548 64.387 o
-2 -4 -18 13.270 13.249 0.967 47.110 o
-2 -4 -17 3.001 2.795 0.293 409.758 o
-2 -4 -16 5.988 4.623 0.439 186.968 o
-2 -4 -15 31.175 29.365 0.724 23.041 o
-2 -4 -14 4.680 5.378 0.378 231.026 o
-2 -4 -13 126.248 121.278 1.736 2.006 o
-2 -4 -12 49.052 49.622 0.827 10.825 o
-2 -4 -11 7.642 9.514 0.496 123.598 o
-2 -4 -10 13.112 13.268 0.529 75.482 o
-2 -4 -9 25.764 24.724 0.772 28.965 o
-2 -4 -8 23.985 23.896 0.621 33.900 o
-2 -4 -7 22.470 22.386 0.560 38.222 o
-2 -4 -6 9.572 10.053 0.489 107.474 o
-2 -4 -5 107.247 98.808 1.329 2.835 o
-2 -4 -4 10.212 11.372 0.494 98.264 o
-2 -4 -3 79.187 80.943 1.231 4.562 o
-2 -4 -2 50.356 50.464 1.021 9.980 o
-2 -4 -1 125.909 126.101 1.757 1.965 o
-2 -4 0 14.964 12.366 0.492 72.179 o
-2 -3 -20 45.710 50.479 2.238 7.216 o
-2 -3 -19 27.928 28.410 0.817 24.840 o
-2 -3 -18 13.386 12.514 0.614 69.719 o
-2 -3 -17 31.040 33.022 1.522 14.866 o
-2 -3 -16 2.787 2.490 0.293 433.655 o
-2 -3 -15 19.936 21.412 1.279 25.673 o
-2 -3 -14 29.006 24.822 1.139 21.316 o
-2 -3 -13 38.071 40.445 0.847 15.543 o
-2 -3 -12 6.813 5.273 0.643 116.949 o
-2 -3 -11 18.094 15.730 0.862 41.965 o
-2 -3 -10 13.188 12.295 0.552 75.456 o
-2 -3 -9 34.362 32.561 0.702 20.098 o
-2 -3 -8 39.208 40.407 0.765 15.482 o
-2 -3 -7 8.441 7.441 0.405 143.334 o
-2 -3 -6 13.613 12.007 0.497 78.351 o
-2 -3 -5 371.818 389.604 6.319 0.226 o
-2 -3 -4 487.350 507.414 9.967 0.127 o
-2 -3 -3 187.036 198.433 3.373 0.847 o
-2 -3 -2 146.734 154.872 2.650 1.356 o
-2 -3 -1 19.557 23.665 0.823 35.500 o
-2 -3 0 34.348 31.923 0.774 19.783 o
-2 -2 -20 7.972 8.380 0.506 123.781 o
-2 -2 -19 5.998 6.044 0.532 147.526 o
-2 -2 -18 0.329 -0.217 0.349 642.485 o
-2 -2 -17 27.273 28.311 0.740 26.364 o
-2 -2 -16 16.106 16.660 0.781 47.804 o
-2 -2 -15 21.189 22.055 0.885 33.010 o
-2 -2 -14 6.095 5.013 0.420 188.779 o
-2 -2 -13 1.944 1.976 0.304 501.509 o
-2 -2 -12 21.890 21.227 0.607 39.063 o
-2 -2 -11 7.715 7.994 0.446 139.838 o
-2 -2 -10 66.704 61.684 1.013 6.633 o
-2 -2 -9 125.166 122.262 2.140 1.944 o
-2 -2 -8 2.154 2.571 0.381 356.565 o
-2 -2 -7 137.830 134.001 2.334 1.625 o
-2 -2 -6 278.031 265.042 4.373 0.429 o
-2 -2 -5 57.587 56.796 1.493 7.297 o
-2 -2 -4 921.104 902.501 14.047 0.040 o
-2 -2 -3 338.391 338.910 7.960 0.254 o
-2 -2 -2 981.049 991.711 19.168 0.033 o
-2 -2 -1 359.044 357.583 7.183 0.239 o
-2 -2 0 15.616 20.222 0.867 42.145 o
-2 -1 -21 14.955 17.364 0.963 41.549 o
-2 -1 -20 28.085 29.275 1.975 12.523 o
-2 -1 -19 82.929 88.075 2.008 3.667 o
-2 -1 -18 12.092 13.296 1.300 33.929 o
-2 -1 -17 83.081 87.334 2.008 3.677 o
-2 -1 -16 13.441 12.667 0.749 60.047 o
-2 -1 -15 10.231 10.506 0.619 86.314 o
-2 -1 -14 24.686 24.768 0.752 30.360 o
-2 -1 -13 27.982 25.770 0.686 27.536 o
-2 -1 -12 22.570 24.248 0.574 36.412 o
-2 -1 -11 7.832 8.902 0.531 118.179 o
-2 -1 -10 23.944 23.396 0.634 34.050 o
-2 -1 -9 43.002 50.556 0.956 11.865 o
-2 -1 -8 238.563 246.729 4.077 0.543 o
-2 -1 -7 249.316 280.890 5.226 0.449 o
-2 -1 -6 89.533 80.729 2.008 3.542 o
-2 -1 -5 132.796 122.324 6.115 1.058 o
-2 -1 -4 262.703 253.627 5.141 0.452 o
-2 -1 -3 210.373 201.081 4.119 0.700 o
-2 -1 -2 32.017 37.844 1.348 15.127 o
-2 -1 -1 587.522 605.543 16.948 0.077 o
-2 -1 0 71.210 78.677 1.599 4.889 o
-2 0 1 231.396 238.270 3.910 0.579 o
-2 0 2 86.344 92.520 1.610 3.647 o
-2 0 3 0.002 0.000 0.289 996.661 o
-2 0 4 12.536 14.121 0.507 77.681 o
-2 0 5 76.771 75.087 1.667 4.582 o
-2 0 6 296.184 305.719 6.127 0.339 o
-2 0 7 304.378 299.000 7.607 0.308 o
-2 0 8 220.409 260.267 5.310 0.531 o
-2 0 9 145.081 164.420 3.502 1.223 o
-2 0 10 92.365 103.361 2.440 2.817 o
-2 0 11 363.634 347.789 7.146 0.240 o
-2 0 12 25.543 23.599 0.792 29.424 o
-2 0 13 10.761 8.807 0.713 77.657 o
-2 0 14 71.446 78.387 2.985 3.557 o
-2 0 15 0.043 -1.444 0.867 110.644 o
-2 1 1 39.400 40.925 1.444 11.991 o
-2 1 2 434.150 429.873 13.428 0.137 o
-2 1 3 18.897 18.790 0.626 46.014 o
-2 1 4 155.147 150.152 6.399 0.848 o
-2 1 5 334.309 336.780 6.773 0.273 o
-2 1 6 368.912 403.762 8.034 0.210 o
-2 1 7 104.140 119.398 4.911 1.537 o
-2 1 8 556.549 619.719 12.221 0.092 o
-2 1 9 150.613 156.276 4.430 1.093 o
-2 1 10 139.664 143.294 3.317 1.397 o
-2 1 11 41.544 40.868 0.959 13.704 o
-2 1 12 23.909 19.795 0.806 32.946 o
-2 1 13 8.781 8.756 0.637 95.757 o
-2 1 14 12.723 12.480 1.781 21.070 o
-2 1 15 15.096 14.829 1.541 24.669 o
-2 1 16 24.685 20.800 1.830 15.588 o
-2 1 17 41.597 35.725 2.407 7.856 o
-2 2 1 122.690 125.460 4.237 1.490 o
-2 2 2 450.499 484.648 9.497 0.144 o
-2 2 3 226.631 243.021 4.933 0.551 o
-2 2 4 450.453 456.395 9.157 0.151 o
-2 2 5 140.772 139.811 4.141 1.272 o
-2 2 6 229.918 221.624 4.624 0.582 o
-2 2 7 12.044 10.031 1.107 43.972 o
-2 2 8 148.299 139.453 3.123 1.358 o
-2 2 9 17.258 16.906 0.817 44.051 o
-2 2 10 8.534 8.044 0.581 107.769 o
-2 2 11 15.346 15.572 0.711 53.795 o
-2 2 12 38.638 39.085 1.074 14.412 o
-2 2 13 64.283 61.567 1.803 5.841 o
-2 2 14 38.154 35.054 1.362 13.553 o
-2 2 15 45.685 41.599 2.215 7.757 o
-2 2 16 20.255 15.022 1.926 16.364 o
-2 3 1 98.247 105.128 2.303 2.684 o
-2 3 2 331.894 353.112 6.973 0.265 o
-2 3 3 189.948 200.874 4.177 0.780 o
-2 3 4 209.302 221.945 6.548 0.552 o
-2 3 5 47.755 48.106 2.499 6.447 o
-2 3 6 46.071 40.024 1.226 11.457 o
-2 3 7 16.635 20.250 0.751 44.661 o
-2 3 8 36.922 36.774 0.874 16.642 o
-2 3 9 4.729 5.153 0.424 210.789 o
-2 3 10 163.415 154.332 2.857 1.183 o
-2 3 11 458.875 470.353 7.635 0.152 o
-2 3 12 344.104 342.145 5.633 0.274 o
-2 3 13 37.914 38.990 1.124 14.397 o
-2 3 14 184.045 180.367 5.344 0.767 o
-2 3 15 36.515 33.703 2.311 8.921 o
-2 4 1 53.005 57.887 1.618 7.539 o
-2 4 2 55.300 53.157 2.937 4.885 o
-2 4 3 33.193 31.142 0.840 20.157 o
-2 4 4 49.045 41.607 0.977 11.395 o
-2 4 5 8.860 11.053 0.778 73.655 o
-2 4 6 142.858 136.147 2.483 1.525 o
-2 4 7 41.197 38.260 1.015 13.989 o
-2 4 8 41.850 40.289 1.056 13.268 o
-2 4 9 18.285 18.778 0.774 42.271 o
-2 4 10 78.212 77.613 2.166 4.011 o
-2 4 11 35.767 38.501 1.316 14.031 o
-2 4 12 697.275 737.594 14.503 0.062 o
-2 4 13 355.286 354.809 10.785 0.205 o
-2 4 14 44.542 39.288 2.793 6.269 o
-2 5 1 12.919 12.652 0.876 53.320 o
-2 5 2 93.096 94.720 2.389 2.950 o
-2 5 3 27.391 26.132 0.871 25.465 o
-2 5 4 31.753 35.286 1.220 16.692 o
-2 5 5 36.378 38.041 1.053 15.530 o
-2 5 6 30.415 28.466 0.963 21.451 o
-2 5 7 19.101 18.109 0.842 39.350 o
-2 5 8 23.425 24.447 0.979 27.733 o
-2 5 9 30.074 29.626 0.969 21.241 o
-2 5 10 22.516 22.065 1.137 26.445 o
-2 5 11 56.605 53.732 2.793 5.043 o
-2 6 1 43.333 41.310 1.061 12.661 o
-2 6 2 56.098 55.461 1.498 7.556 o
-2 6 3 42.431 39.821 1.226 12.405 o
-2 6 4 13.279 12.401 0.963 47.987 o
-2 6 5 106.058 100.569 1.908 2.673 o
-2 6 6 103.843 100.345 1.871 2.753 o
-2 6 7 19.083 18.327 0.758 41.852 o
-2 6 8 6.784 7.506 0.770 88.755 o
-2 6 9 5.914 4.622 0.674 118.177 o
-2 6 16 12.457 8.955 1.348 33.600 o
-2 7 1 11.418 12.648 0.740 66.474 o
-2 7 2 15.905 14.726 1.252 31.792 o
-2 7 3 6.496 5.022 0.507 154.737 o
-2 7 4 10.573 10.274 0.819 65.911 o
-2 7 5 25.930 24.831 0.946 26.057 o
-2 7 6 28.767 29.437 0.986 21.913 o
-2 7 7 44.125 42.682 1.258 11.476 o
-2 7 8 0.531 -0.096 0.674 178.383 o
-2 7 9 1.403 1.156 0.770 129.721 o
-2 7 10 18.220 18.200 1.541 22.395 o
-2 7 11 38.534 40.251 1.830 10.358 o
-2 7 12 13.082 12.711 1.444 28.787 o
-2 8 1 13.015 14.718 1.733 21.523 o
-2 8 2 5.572 5.970 0.770 97.196 o
-2 8 3 6.094 5.104 0.770 96.806 o
-2 8 4 2.373 1.733 0.481 264.722 o
-2 8 5 0.047 0.578 0.481 347.551 o
-1 -8 -10 3.247 4.730 0.359 292.283 o
-1 -8 -9 4.406 4.846 0.337 267.049 o
-1 -8 -8 10.764 11.673 0.945 54.248 o
-1 -8 -7 4.141 3.946 0.310 309.110 o
-1 -8 -6 2.891 3.207 0.271 429.766 o
-1 -8 -5 1.141 0.884 0.221 963.357 o
-1 -8 -4 8.301 8.682 0.409 137.221 o
-1 -8 -3 7.685 7.575 0.390 154.906 o
-1 -8 -2 9.706 9.747 0.416 117.702 o
-1 -8 -1 7.162 7.395 0.372 167.561 o
-1 -8 0 36.004 36.502 0.656 18.366 o
-1 -7 -14 8.511 7.893 0.794 78.504 o
-1 -7 -13 21.290 22.786 0.610 38.703 o
-1 -7 -12 6.645 7.326 0.407 166.539 o
-1 -7 -11 0.796 1.019 0.244 922.318 o
-1 -7 -10 7.260 6.288 0.517 137.408 o
-1 -7 -9 4.769 5.388 0.377 228.939 o
-1 -7 -8 17.539 17.890 0.511 54.035 o
-1 -7 -7 8.556 7.455 0.402 142.509 o
-1 -7 -6 3.952 4.934 0.315 294.520 o
-1 -7 -5 4.064 4.350 0.307 306.591 o
-1 -7 -4 0.265 -0.250 0.226 1461.520 o
-1 -7 -3 32.961 33.700 0.716 20.496 o
-1 -7 -2 86.294 82.950 1.264 4.064 o
-1 -7 -1 50.957 54.315 0.863 9.816 o
-1 -7 0 17.353 17.625 0.517 54.657 o
-1 -6 -16 5.536 5.228 0.477 175.520 o
-1 -6 -15 13.249 12.312 0.500 79.047 o
-1 -6 -14 29.604 30.163 0.772 23.425 o
-1 -6 -13 7.760 8.058 0.488 130.472 o
-1 -6 -12 6.863 5.852 0.345 192.917 o
-1 -6 -11 14.498 14.617 0.447 72.167 o
-1 -6 -10 12.598 13.323 0.497 79.975 o
-1 -6 -9 20.132 19.367 0.532 45.702 o
-1 -6 -8 17.441 19.291 0.525 52.002 o
-1 -6 -7 38.750 36.066 0.655 17.120 o
-1 -6 -6 15.066 14.169 0.458 70.204 o
-1 -6 -5 70.550 71.412 0.977 5.775 o
-1 -6 -4 165.124 168.504 1.948 1.182 o
-1 -6 -3 382.475 385.420 4.189 0.234 o
-1 -6 -2 229.042 216.601 3.067 0.647 o
-1 -6 -1 47.470 48.394 0.828 11.357 o
-1 -6 0 24.238 24.443 0.554 34.319 o
-1 -5 -18 2.725 3.205 0.433 274.951 o
-1 -5 -17 2.742 2.252 0.340 383.765 o
-1 -5 -16 7.603 6.711 0.517 132.190 o
-1 -5 -15 0.545 0.096 0.280 903.770 o
-1 -5 -14 29.641 28.077 0.737 24.549 o
-1 -5 -13 26.601 24.245 0.622 30.569 o
-1 -5 -12 215.591 203.652 2.486 0.742 o
-1 -5 -11 17.601 15.751 0.497 57.289 o
-1 -5 -10 28.714 25.255 0.572 28.428 o
-1 -5 -9 7.906 9.167 0.427 135.641 o
-1 -5 -8 2.084 2.734 0.276 504.960 o
-1 -5 -7 15.531 16.896 0.479 62.651 o
-1 -5 -6 15.731 16.169 0.459 64.086 o
-1 -5 -5 295.773 288.910 3.166 0.396 o
-1 -5 -4 11.106 9.189 0.431 107.026 o
-1 -5 -3 59.045 62.876 1.041 7.469 o
-1 -5 -2 146.062 145.285 1.841 1.507 o
-1 -5 -1 105.772 96.066 1.412 2.904 o
-1 -5 0 99.064 103.136 1.362 3.027 o
-1 -4 -20 12.858 12.489 0.576 74.590 o
-1 -4 -19 4.308 4.918 0.963 74.092 o
-1 -4 -18 1.652 1.456 0.370 425.770 o
-1 -4 -17 3.365 3.290 0.390 288.888 o
-1 -4 -16 2.859 2.618 0.481 243.818 o
-1 -4 -15 1.855 1.595 0.312 510.261 o
-1 -4 -14 33.450 29.383 0.660 21.988 o
-1 -4 -13 0.456 0.594 0.255 1010.880 o
-1 -4 -12 15.520 15.854 0.502 63.295 o
-1 -4 -11 24.738 26.182 0.568 32.367 o
-1 -4 -10 11.380 9.498 0.411 106.108 o
-1 -4 -9 6.274 8.540 0.391 167.371 o
-1 -4 -8 35.843 35.532 0.640 18.799 o
-1 -4 -7 29.998 29.059 0.632 24.926 o
-1 -4 -6 26.030 28.244 0.737 27.548 o
-1 -4 -5 117.540 125.331 2.222 2.037 o
-1 -4 -4 222.765 232.179 4.214 0.603 o
-1 -4 -3 669.692 665.198 10.711 0.074 o
-1 -4 -2 170.924 169.041 3.079 1.050 o
-1 -4 -1 236.020 249.678 4.095 0.545 o
-1 -4 0 137.178 141.304 2.427 1.572 o
-1 -3 -21 26.710 29.968 0.885 24.332 o
-1 -3 -20 7.215 7.286 0.613 113.473 o
-1 -3 -19 10.022 10.016 0.681 81.544 o
-1 -3 -18 33.679 35.063 1.204 16.109 o
-1 -3 -17 40.183 41.759 1.001 13.814 o
-1 -3 -16 17.940 17.358 0.647 48.728 o
-1 -3 -15 1.075 1.870 0.622 190.824 o
-1 -3 -14 35.954 35.774 0.844 17.484 o
-1 -3 -13 30.178 32.489 0.738 22.517 o
-1 -3 -12 14.739 14.712 0.609 61.982 o
-1 -3 -11 117.405 114.526 1.816 2.240 o
-1 -3 -10 66.435 70.404 1.110 6.101 o
-1 -3 -9 58.946 64.594 1.315 6.971 o
-1 -3 -8 45.411 49.485 1.053 11.086 o
-1 -3 -7 42.081 41.867 1.095 12.799 o
-1 -3 -6 156.345 164.762 4.285 1.045 o
-1 -3 -5 28.370 29.334 1.081 21.086 o
-1 -3 -4 61.744 59.127 3.804 3.370 o
-1 -3 -3 731.399 739.766 19.880 0.052 o
-1 -3 -2 65.847 68.006 2.263 4.856 o
-1 -3 -1 58.485 69.094 1.531 6.443 o
-1 -3 0 111.949 113.952 1.964 2.335 o
-1 -2 -22 0.111 0.306 0.370 582.853 o
-1 -2 -21 1.740 1.600 0.370 416.554 o
-1 -2 -20 3.278 2.988 0.409 281.456 o
-1 -2 -19 54.092 57.092 1.463 7.786 o
-1 -2 -18 89.061 91.387 2.076 3.310 o
-1 -2 -17 8.480 8.053 2.118 16.912 o
-1 -2 -16 10.968 10.901 0.631 80.899 o
-1 -2 -15 76.533 77.483 1.872 4.352 o
-1 -2 -14 7.529 8.054 0.653 102.032 o
-1 -2 -13 22.697 22.182 0.688 35.445 o
-1 -2 -12 190.511 178.359 2.359 0.939 o
-1 -2 -11 277.087 280.688 4.996 0.405 o
-1 -2 -10 187.282 202.499 3.428 0.833 o
-1 -2 -9 117.769 120.542 2.129 2.100 o
-1 -2 -8 257.077 257.657 7.222 0.402 o
-1 -2 -7 843.545 896.408 17.499 0.042 o
-1 -2 -6 837.848 856.805 16.716 0.044 o
-1 -2 -5 465.398 469.836 9.090 0.144 o
-1 -2 -4 93.795 87.075 6.355 1.343 o
-1 -2 -3 809.268 792.432 21.859 0.043 o
-1 -2 -2 1156.510 1128.820 17.697 0.026 o
-1 -2 -1 1111.490 1075.690 16.827 0.028 o
-1 -2 0 75.208 74.251 1.865 4.529 o
-1 -1 -22 11.854 14.059 0.867 54.668 o
-1 -1 -21 4.244 4.044 0.674 131.542 o
-1 -1 -20 15.593 17.116 0.849 45.421 o
-1 -1 -19 0.295 0.735 0.385 508.725 o
-1 -1 -18 53.108 53.338 1.430 8.262 o
-1 -1 -17 67.517 72.379 1.735 5.239 o
-1 -1 -16 383.660 395.466 6.505 0.215 o
-1 -1 -15 166.515 170.883 2.947 1.086 o
-1 -1 -14 9.303 9.438 0.591 97.304 o
-1 -1 -13 94.162 92.118 1.565 3.345 o
-1 -1 -12 4.302 4.110 0.350 274.001 o
-1 -1 -11 53.919 46.377 0.998 9.730 o
-1 -1 -10 54.270 50.293 1.442 8.287 o
-1 -1 -9 335.162 329.291 6.366 0.280 o
-1 -1 -8 273.713 287.750 5.685 0.391 o
-1 -1 -7 840.358 801.300 15.627 0.047 o
-1 -1 -6 240.043 244.333 4.868 0.518 o
-1 -1 -5 28.038 30.143 0.977 22.253 o
-1 -1 -4 63.481 66.450 2.402 4.864 o
-1 -1 -3 2058.420 1992.330 32.221 0.008 o
-1 -1 -2 2724.180 2775.600 43.952 0.004 o
-1 -1 -1 7996.370 9389.000 146.460 0.000 o
-1 -1 0 2064.360 2018.250 39.043 0.008 o
-1 0 1 2260.360 2176.540 29.755 0.007 o
-1 0 2 530.360 449.262 7.116 0.133 o
-1 0 3 689.325 642.652 12.427 0.071 o
-1 0 4 721.559 612.772 11.882 0.069 o
-1 0 5 6.686 3.903 0.301 233.559 o
-1 0 6 817.288 753.697 14.639 0.051 o
-1 0 7 2754.110 2873.060 78.760 0.004 o
-1 0 8 1898.870 2191.460 60.175 0.007 o
-1 0 9 2708.900 3061.300 83.960 0.003 o
-1 0 10 3.052 4.014 0.481 225.068 o
-1 0 11 2.369 4.280 0.405 292.243 o
-1 0 12 53.244 60.270 1.263 8.095 o
-1 0 13 8.428 8.798 0.766 80.465 o
-1 0 14 9.181 8.378 0.963 59.403 o
-1 0 15 0.084 -0.289 0.578 247.877 o
-1 0 17 22.637 25.229 1.733 16.608 o
-1 0 18 0.003 -1.348 0.770 140.200 o
-1 0 19 0.321 2.889 0.770 130.861 o
-1 0 20 4.229 3.370 1.059 64.596 o
-1 0 21 0.084 -0.289 0.770 139.773 o
-1 0 22 0.001 0.000 0.770 140.208 o
-1 0 23 11.328 12.133 0.867 57.950 o
-1 1 1 187.784 190.112 3.811 0.837 o
-1 1 2 1115.980 986.059 19.438 0.028 o
-1 1 3 19.318 20.279 0.722 40.986 o
-1 1 4 6.428 7.395 0.770 90.464 o
-1 1 5 67.679 61.167 1.357 6.159 o
-1 1 6 7.679 7.942 0.392 152.274 o
-1 1 7 314.517 324.260 6.399 0.303 o
-1 1 8 108.908 124.910 2.653 2.096 o
-1 1 9 254.537 269.516 5.410 0.446 o
-1 1 10 237.581 283.212 4.668 0.485 o
-1 1 11 6.850 7.306 0.483 144.457 o
-1 1 12 109.085 112.742 2.083 2.384 o
-1 1 13 76.772 75.444 2.257 4.056 o
-1 1 14 95.978 93.109 1.777 3.166 o
-1 1 15 109.918 103.913 2.515 2.333 o
-1 1 16 22.818 20.653 1.300 23.724 o
-1 1 17 12.640 12.023 0.972 48.911 o
-1 1 18 31.820 25.298 1.175 19.287 o
-1 1 19 5.469 4.141 0.674 122.687 o
-1 1 21 4.777 5.292 0.674 123.468 o
-1 1 22 1.690 2.118 0.578 206.717 o
-1 1 23 6.516 10.592 1.444 33.463 o
-1 2 1 12.374 14.523 0.963 47.725 o
-1 2 2 112.641 106.900 2.244 2.323 o
-1 2 3 452.830 442.630 8.783 0.155 o
-1 2 4 30.579 29.409 1.059 20.076 o
-1 2 5 587.167 551.057 10.826 0.096 o
-1 2 6 379.991 368.704 7.149 0.221 o
-1 2 7 157.390 153.467 3.198 1.201 o
-1 2 8 90.707 97.399 2.176 3.091 o
-1 2 9 16.549 20.650 0.637 48.555 o
-1 2 10 33.048 31.563 0.835 20.162 o
-1 2 11 65.617 65.817 1.354 6.136 o
-1 2 12 51.715 51.983 1.206 9.128 o
-1 2 13 58.166 59.392 1.291 7.427 o
-1 2 14 161.526 165.028 2.909 1.150 o
-1 2 15 247.732 243.158 5.004 0.498 o
-1 2 16 68.785 66.752 1.439 5.701 o
-1 2 17 20.375 20.543 0.868 35.286 o
-1 2 18 95.791 88.562 2.184 3.064 o
-1 2 19 36.927 32.651 1.089 16.131 o
-1 2 20 29.504 27.172 1.021 21.744 o
-1 2 21 12.656 13.578 1.059 43.189 o
-1 2 22 16.385 13.963 0.963 41.937 o
-1 3 1 162.401 171.612 3.502 1.063 o
-1 3 2 162.648 191.318 8.474 0.582 o
-1 3 3 610.064 644.164 12.460 0.081 o
-1 3 4 256.423 306.968 6.059 0.395 o
-1 3 5 132.492 136.014 4.333 1.327 o
-1 3 6 73.112 69.664 1.698 4.974 o
-1 3 7 14.929 14.412 1.059 39.691 o
-1 3 8 116.411 112.276 4.141 1.657 o
-1 3 9 113.287 115.255 2.701 2.091 o
-1 3 10 52.015 50.813 1.042 9.568 o
-1 3 11 0.208 -0.473 0.270 1069.810 o
-1 3 12 138.428 140.191 2.166 1.599 o
-1 3 13 128.804 128.167 2.033 1.851 o
-1 3 14 605.705 615.003 8.522 0.091 o
-1 3 15 225.911 233.642 3.454 0.617 o
-1 3 16 7.166 6.795 0.488 142.591 o
-1 3 17 29.634 28.758 1.009 21.326 o
-1 3 18 0.621 1.059 0.674 172.884 o
-1 3 19 7.882 7.415 1.059 55.027 o
-1 3 20 21.999 24.363 1.348 22.330 o
-1 3 21 0.493 1.348 0.674 172.739 o
-1 4 1 72.323 76.327 2.889 3.651 o
-1 4 2 24.362 26.056 0.854 28.344 o
-1 4 3 488.577 541.127 10.519 0.120 o
-1 4 4 25.576 30.736 2.118 11.809 o
-1 4 5 642.010 667.339 13.174 0.074 o
-1 4 6 242.507 244.724 5.170 0.503 o
-1 4 7 23.132 22.960 1.443 20.653 o
-1 4 8 82.866 84.252 1.488 4.091 o
-1 4 9 150.855 140.769 2.223 1.436 o
-1 4 10 1.154 1.321 0.378 445.513 o
-1 4 11 131.792 132.844 2.427 1.702 o
-1 4 12 234.307 245.693 5.107 0.522 o
-1 4 13 282.014 293.818 4.873 0.389 o
-1 4 14 70.309 71.705 1.551 5.254 o
-1 4 15 8.027 8.851 0.815 76.028 o
-1 4 16 28.927 28.204 1.122 20.618 o
-1 4 17 2.164 1.541 0.674 157.529 o
-1 4 18 3.551 4.044 0.674 136.613 o
-1 4 19 9.081 9.148 1.059 51.702 o
-1 4 20 0.504 0.096 1.059 73.339 o
-1 5 1 10.323 9.869 0.509 100.542 o
-1 5 2 94.595 96.601 1.600 3.226 o
-1 5 3 6.188 5.561 0.483 162.375 o
-1 5 4 79.758 78.678 1.427 4.470 o
-1 5 5 28.117 29.668 0.819 24.194 o
-1 5 6 14.137 15.235 1.126 37.532 o
-1 5 7 37.131 38.688 0.886 16.079 o
-1 5 8 13.783 12.279 0.643 66.697 o
-1 5 9 0.823 0.837 0.435 381.489 o
-1 5 10 4.865 5.278 0.479 184.074 o
-1 5 11 11.725 11.839 1.015 48.144 o
-1 5 12 52.879 55.482 1.686 7.550 o
-1 5 13 342.201 355.426 8.281 0.241 o
-1 5 14 87.240 89.930 2.985 2.867 o
-1 5 15 55.872 55.745 2.118 6.284 o
-1 5 16 27.423 28.215 1.444 17.683 o
-1 5 17 14.523 16.948 1.252 32.017 o
-1 5 18 0.785 0.867 1.348 45.075 o
-1 6 1 4.788 4.441 0.373 242.180 o
-1 6 2 13.247 14.412 0.735 59.125 o
-1 6 3 48.065 51.041 1.074 10.259 o
-1 6 4 50.809 46.879 1.708 8.333 o
-1 6 5 31.033 32.897 0.826 21.045 o
-1 6 6 2.180 1.945 0.464 281.705 o
-1 6 7 71.242 67.140 1.710 5.186 o
-1 6 8 4.150 4.181 0.441 223.988 o
-1 6 9 23.340 23.532 1.007 27.671 o
-1 6 10 34.999 34.761 1.425 14.122 o
-1 6 11 36.673 34.859 1.637 12.310 o
-1 6 12 89.703 92.530 2.985 2.765 o
-1 6 13 13.949 14.444 1.348 30.486 o
-1 6 14 12.697 14.637 1.252 34.577 o
-1 7 1 39.390 38.439 0.940 14.960 o
-1 7 2 94.594 91.532 1.775 3.247 o
-1 7 3 0.776 0.620 0.355 550.398 o
-1 7 4 68.737 67.402 1.702 5.374 o
-1 7 5 1.449 0.995 0.392 414.769 o
-1 7 6 23.583 21.276 1.107 26.509 o
-1 7 7 16.508 14.475 0.867 45.371 o
-1 7 8 27.407 28.843 1.015 22.614 o
-1 7 9 14.889 15.407 1.348 29.484 o
-1 7 10 11.070 12.037 1.541 27.359 o
-1 8 1 25.639 26.073 1.252 21.348 o
-1 8 2 38.326 40.133 1.444 12.353 o
-1 8 3 10.767 11.555 0.963 53.176 o
-1 8 4 2.517 2.215 0.578 194.638 o
-1 8 5 0.865 1.059 0.481 314.218 o
-1 8 6 9.582 10.207 0.867 64.496 o
0 -9 -3 0.144 0.059 0.195 1978.390 o
0 -9 -2 10.355 10.508 0.379 113.916 o
0 -9 -1 10.467 11.647 0.372 109.142 o
0 -8 -11 17.515 19.129 0.655 47.487 o
0 -8 -10 2.644 2.275 0.269 487.566 o
0 -8 -9 0.456 0.330 0.267 972.521 o
0 -8 -8 1.498 1.070 0.257 720.935 o
0 -8 -7 12.296 13.629 0.486 81.532 o
0 -8 -6 15.244 16.337 0.513 62.873 o
0 -8 -5 7.546 8.202 0.409 148.546 o
0 -8 -4 4.944 5.430 0.309 256.931 o
0 -8 -3 6.325 5.850 0.345 203.443 o
0 -8 -2 6.226 7.500 0.894 74.284 o
0 -8 -1 55.939 56.625 0.788 8.788 o
0 -8 0 85.189 86.809 1.510 3.891 o
0 -7 -15 4.364 5.038 0.576 156.568 o
0 -7 -14 0.693 0.516 0.370 523.683 o
0 -7 -13 2.391 2.785 0.459 269.483 o
0 -7 -12 4.111 3.839 0.283 332.848 o
0 -7 -11 12.497 11.769 0.453 87.902 o
0 -7 -10 6.235 5.572 0.326 214.724 o
0 -7 -9 1.649 1.221 0.250 706.786 o
0 -7 -8 19.695 18.960 0.545 46.653 o
0 -7 -7 7.079 7.933 0.697 97.683 o
0 -7 -6 15.912 15.888 0.475 63.207 o
0 -7 -5 19.547 19.026 0.514 47.789 o
0 -7 -4 24.729 25.977 0.522 33.149 o
0 -7 -3 34.358 34.257 0.590 20.302 o
0 -7 -2 191.061 206.207 2.347 0.858 o
0 -7 -1 78.365 76.012 1.081 4.878 o
0 -6 -17 25.633 25.892 1.107 23.456 o
0 -6 -16 34.328 36.546 1.021 16.871 o
0 -6 -15 41.604 41.996 1.122 12.797 o
0 -6 -14 65.447 64.906 1.189 6.397 o
0 -6 -13 25.269 26.846 0.819 27.707 o
0 -6 -12 11.442 9.772 0.445 101.011 o
0 -6 -11 89.305 88.553 1.209 3.789 o
0 -6 -10 22.150 21.081 0.508 40.873 o
0 -6 -9 21.176 19.381 0.497 44.486 o
0 -6 -8 0.249 0.247 0.229 1364.810 o
0 -6 -7 9.009 9.335 0.415 125.980 o
0 -6 -6 4.774 5.797 0.327 247.777 o
0 -6 -5 40.987 37.140 0.693 15.729 o
0 -6 -4 43.305 45.123 0.845 12.917 o
0 -6 -3 218.319 208.977 2.354 0.723 o
0 -6 -2 53.856 52.922 0.919 9.277 o
0 -6 -1 35.175 33.200 0.570 20.242 o
0 -6 0 98.902 88.023 1.489 3.269 o
0 -5 -19 0.308 0.018 0.334 699.277 o
0 -5 -18 6.386 5.634 0.545 142.233 o
0 -5 -17 8.048 8.871 0.674 93.954 o
0 -5 -16 4.873 4.395 0.462 197.970 o
0 -5 -15 10.560 12.133 0.740 69.965 o
0 -5 -14 101.835 102.195 1.966 2.752 o
0 -5 -13 98.371 103.266 1.416 3.032 o
0 -5 -12 119.981 111.649 1.486 2.281 o
0 -5 -11 15.533 14.759 0.605 59.751 o
0 -5 -10 106.885 108.034 1.355 2.698 o
0 -5 -9 9.567 9.898 0.411 118.990 o
0 -5 -8 65.333 65.236 0.967 6.636 o
0 -5 -7 65.802 73.236 1.033 6.096 o
0 -5 -6 165.118 159.296 1.958 1.222 o
0 -5 -5 6.637 6.726 0.359 184.999 o
0 -5 -4 166.010 182.977 2.668 1.067 o
0 -5 -3 0.991 1.530 0.209 971.461 o
0 -5 -2 116.221 115.943 1.453 2.325 o
0 -5 -1 7.733 6.725 0.380 162.236 o
0 -4 -21 26.491 30.622 1.156 20.892 o
0 -4 -20 5.986 7.468 0.623 119.286 o
0 -4 -19 3.324 3.446 0.530 199.064 o
0 -4 -18 11.575 12.018 0.849 58.745 o
0 -4 -17 7.165 7.493 0.671 102.724 o
0 -4 -16 5.478 6.584 1.204 48.382 o
0 -4 -15 51.715 50.437 1.271 9.103 o
0 -4 -14 23.147 24.592 0.749 32.201 o
0 -4 -13 135.634 140.539 1.831 1.679 o
0 -4 -12 47.170 48.453 0.817 11.454 o
0 -4 -11 43.371 45.615 0.885 12.687 o
0 -4 -10 78.175 78.177 1.118 4.792 o
0 -4 -9 40.838 38.609 0.690 15.502 o
0 -4 -8 18.926 17.026 0.566 49.806 o
0 -4 -7 15.060 14.228 0.506 67.487 o
0 -4 -6 2.012 3.024 0.267 513.883 o
0 -4 -5 3.964 3.401 0.438 237.791 o
0 -4 -4 530.558 570.124 7.968 0.113 o
0 -4 -3 382.532 407.507 5.741 0.217 o
0 -4 -2 82.570 79.462 1.238 4.392 o
0 -4 -1 237.346 240.572 3.430 0.573 o
0 -4 0 123.440 139.793 2.961 1.672 o
0 -3 -22 5.243 4.526 0.770 101.966 o
0 -3 -21 18.545 18.654 0.749 42.781 o
0 -3 -20 21.493 20.623 0.915 32.773 o
0 -3 -19 34.293 37.993 1.122 15.895 o
0 -3 -18 0.225 0.457 0.392 507.947 o
0 -3 -17 8.854 9.550 0.867 67.255 o
0 -3 -16 7.951 7.973 1.300 39.700 o
0 -3 -15 18.543 19.380 1.254 27.880 o
0 -3 -14 45.423 43.331 1.125 11.588 o
0 -3 -13 16.866 16.379 0.645 52.283 o
0 -3 -12 75.005 68.385 1.365 5.199 o
0 -3 -11 110.972 112.175 1.582 2.474 o
0 -3 -10 138.461 142.180 2.519 1.537 o
0 -3 -9 65.850 63.767 1.254 6.337 o
0 -3 -8 64.920 69.496 1.562 5.773 o
0 -3 -7 250.648 267.879 5.345 0.456 o
0 -3 -6 964.996 1011.950 19.406 0.033 o
0 -3 -5 362.217 375.049 7.456 0.228 o
0 -3 -4 206.670 223.241 3.650 0.694 o
0 -3 -3 408.388 401.569 7.266 0.193 o
0 -3 -2 152.400 154.810 2.284 1.338 o
0 -3 -1 791.681 764.719 9.440 0.057 o
0 -2 -23 5.222 3.659 0.578 154.144 o
0 -2 -22 5.505 5.393 1.059 60.699 o
0 -2 -21 9.282 11.631 0.713 77.911 o
0 -2 -20 1.886 1.781 0.477 280.505 o
0 -2 -19 52.496 49.269 1.632 8.138 o
0 -2 -18 38.552 39.091 1.190 13.810 o
0 -2 -17 20.867 20.273 0.902 33.977 o
0 -2 -16 426.824 426.363 8.579 0.170 o
0 -2 -15 558.633 579.716 11.507 0.097 o
0 -2 -14 312.940 306.322 5.132 0.333 o
0 -2 -13 8.829 7.876 0.649 96.172 o
0 -2 -12 3.416 3.227 0.477 228.532 o
0 -2 -11 21.991 21.597 0.809 34.097 o
0 -2 -10 119.049 122.189 3.467 1.737 o
0 -2 -9 150.334 149.680 3.029 1.301 o
0 -2 -8 171.038 181.369 3.710 0.958 o
0 -2 -7 147.022 153.041 3.322 1.278 o
0 -2 -6 1022.920 999.162 19.099 0.031 o
0 -2 -5 232.942 234.340 4.545 0.559 o
0 -2 -4 170.374 173.284 2.834 1.058 o
0 -2 -3 494.847 454.712 6.211 0.147 o
0 -2 -2 1103.520 1042.280 15.340 0.029 o
0 -2 -1 367.237 339.840 4.622 0.263 o
0 -2 0 510.818 442.805 8.613 0.135 o
0 -1 -23 3.925 3.178 0.578 171.012 o
0 -1 -22 0.926 1.444 0.481 306.800 o
0 -1 -21 1.417 1.830 0.578 212.737 o
0 -1 -20 5.925 6.146 0.644 119.719 o
0 -1 -19 26.775 25.486 1.589 16.849 o
0 -1 -18 3.872 4.430 0.507 193.788 o
0 -1 -17 252.589 242.299 4.971 0.489 o
0 -1 -16 200.501 194.927 4.051 0.755 o
0 -1 -15 305.847 306.913 6.264 0.324 o
0 -1 -14 33.449 31.413 1.334 15.855 o
0 -1 -13 0.123 0.515 0.267 1042.730 o
0 -1 -12 45.903 41.373 0.907 12.493 o
0 -1 -11 71.519 67.227 1.259 5.629 o
0 -1 -10 598.995 608.174 10.446 0.089 o
0 -1 -9 1330.570 1332.490 20.960 0.019 o
0 -1 -8 1092.820 1034.010 16.364 0.029 o
0 -1 -7 546.198 515.679 8.173 0.116 o
0 -1 -6 94.598 95.880 1.575 3.250 o
0 -1 -5 466.284 426.238 6.745 0.162 o
0 -1 -4 455.736 431.428 6.838 0.165 o
0 -1 -3 99.410 95.342 1.940 2.942 o
0 -1 -2 1219.630 1184.220 22.981 0.022 o
0 -1 -1 2172.170 2133.610 29.136 0.007 o
0 0 2 945.933 887.745 21.233 0.035 o
0 0 3 1.135 0.501 0.096 1979.270 o
0 0 4 93.967 81.378 4.141 2.193 o
0 0 5 131.600 119.782 2.383 1.811 o
0 0 6 66.309 54.686 1.158 6.912 o
0 0 7 3.616 3.662 0.272 370.277 o
0 0 9 63.073 87.048 1.838 4.920 o
0 0 10 197.668 224.964 7.322 0.537 o
0 0 11 42.854 40.185 0.834 13.894 o
0 0 12 86.379 101.168 2.179 3.174 o
0 0 13 51.244 50.885 1.294 9.087 o
0 0 14 18.597 17.501 0.665 46.591 o
0 0 15 0.187 0.109 0.300 874.175 o
0 0 16 13.980 14.826 0.693 59.138 o
0 0 17 65.226 62.804 1.398 6.268 o
0 0 18 14.029 13.192 1.156 37.606 o
0 0 19 2.858 1.444 0.578 195.232 o
0 0 20 4.144 4.430 0.674 130.876 o
0 0 21 8.135 7.800 0.963 62.202 o
0 0 22 1.982 2.600 0.578 199.288 o
0 0 23 0.773 0.674 0.340 586.563 o
0 1 1 2167.510 2124.050 41.256 0.007 o
0 1 2 1217.720 1177.210 22.946 0.022 o
0 1 3 96.898 94.943 4.333 1.960 o
0 1 4 454.171 430.305 11.844 0.140 o
0 1 5 468.053 421.445 11.652 0.138 o
0 1 6 93.412 93.878 2.793 2.749 o
0 1 7 544.708 513.398 14.155 0.098 o
0 1 8 1097.280 1044.500 28.311 0.024 o
0 1 9 1324.860 1324.020 36.303 0.016 o
0 1 10 598.056 618.673 25.465 0.056 o
0 1 11 70.887 67.497 1.878 5.010 o
0 1 12 47.539 42.566 1.089 11.288 o
0 1 13 0.135 0.481 0.318 759.986 o
0 1 14 33.264 32.649 0.830 19.769 o
0 1 15 307.210 309.503 5.115 0.338 o
0 1 16 200.138 192.712 3.354 0.799 o
0 1 17 253.338 243.518 4.150 0.508 o
0 1 18 3.791 4.041 0.819 99.934 o
0 1 19 27.631 27.188 1.156 21.212 o
0 1 20 5.872 6.933 0.867 79.635 o
0 1 21 1.395 1.467 0.439 340.567 o
0 1 22 0.900 0.722 0.340 571.607 o
0 1 23 3.801 4.166 0.439 232.714 o
0 2 1 371.390 329.135 26.428 0.084 o
0 2 2 1103.820 1083.310 16.845 0.028 o
0 2 3 495.343 444.895 10.592 0.131 o
0 2 4 169.364 173.876 4.767 0.895 o
0 2 5 234.101 239.567 4.698 0.544 o
0 2 6 1023.820 973.863 19.099 0.032 o
0 2 7 147.009 153.443 5.200 1.025 o
0 2 8 170.551 185.389 3.779 0.944 o
0 2 9 150.564 144.848 4.136 1.174 o
0 2 10 116.868 117.191 2.124 2.153 o
0 2 11 21.821 22.260 0.674 36.912 o
0 2 12 3.353 4.062 0.333 320.681 o
0 2 13 8.814 7.283 0.469 128.023 o
0 2 14 310.974 310.225 5.096 0.333 o
0 2 15 557.967 586.445 9.414 0.102 o
0 2 16 426.087 432.457 7.042 0.177 o
0 2 17 20.429 19.457 1.033 31.608 o
0 2 18 39.355 40.662 0.993 14.310 o
0 2 19 53.342 50.972 1.148 9.068 o
0 2 20 1.888 1.533 0.530 240.088 o
0 2 21 9.369 11.184 0.681 81.829 o
0 2 22 5.433 6.068 0.545 149.694 o
0 3 1 791.869 778.430 14.912 0.051 o
0 3 2 151.994 157.288 2.869 1.268 o
0 3 3 410.815 397.842 13.385 0.149 o
0 3 4 208.912 226.088 4.528 0.643 o
0 3 5 360.706 380.047 7.456 0.228 o
0 3 6 961.956 988.970 19.440 0.033 o
0 3 7 249.330 265.508 5.378 0.460 o
0 3 8 64.479 67.189 1.313 6.231 o
0 3 9 64.831 63.754 1.272 6.423 o
0 3 10 140.041 143.253 2.534 1.509 o
0 3 11 110.844 110.261 1.602 2.498 o
0 3 12 74.535 69.675 1.129 5.383 o
0 3 13 17.062 17.102 0.614 52.246 o
0 3 14 45.315 44.683 0.924 12.136 o
0 3 15 18.119 19.568 0.658 45.738 o
0 3 16 8.008 9.028 0.556 112.098 o
0 3 17 8.892 9.088 0.778 76.863 o
0 3 18 0.220 0.181 0.338 687.010 o
0 3 19 34.521 37.097 0.942 17.209 o
0 3 20 21.571 20.800 0.849 34.142 o
0 3 21 18.374 19.259 1.059 33.071 o
0 3 22 5.396 5.007 0.674 120.295 o
0 4 0 123.180 149.527 4.333 1.349 o
0 4 1 237.359 242.895 4.021 0.553 o
0 4 2 81.108 80.933 1.482 4.285 o
0 4 3 384.435 420.728 8.171 0.195 o
0 4 4 533.718 588.870 11.337 0.101 o
0 4 5 4.313 4.734 0.418 226.653 o
0 4 6 2.096 3.195 0.324 414.247 o
0 4 7 15.180 14.198 0.736 54.516 o
0 4 8 18.932 17.298 0.543 50.232 o
0 4 9 41.500 38.312 0.775 14.951 o
0 4 10 77.710 78.788 1.537 4.513 o
0 4 11 42.968 44.813 0.924 12.787 o
0 4 12 47.376 48.364 0.972 10.994 o
0 4 13 135.802 144.032 2.214 1.602 o
0 4 14 23.594 25.956 0.737 31.148 o
0 4 15 51.143 52.017 1.242 9.138 o
0 4 16 5.512 6.667 0.867 81.176 o
0 4 17 7.072 7.394 1.396 36.124 o
0 4 18 11.531 12.266 0.944 52.290 o
0 4 19 3.238 3.471 0.439 254.002 o
0 4 20 6.024 7.896 0.770 91.104 o
0 4 21 26.538 29.466 1.156 21.186 o
0 5 1 7.635 7.150 0.473 139.480 o
0 5 2 117.064 111.640 3.120 1.938 o
0 5 3 0.983 1.554 0.334 541.879 o
0 5 4 164.764 174.976 2.672 1.106 o
0 5 5 6.885 6.706 0.478 148.737 o
0 5 6 166.219 157.734 2.761 1.155 o
0 5 7 66.014 73.753 1.521 5.547 o
0 5 8 64.338 64.396 1.179 6.556 o
0 5 9 9.606 9.657 0.526 103.579 o
0 5 10 107.302 107.868 2.056 2.495 o
0 5 11 15.292 13.884 0.696 56.756 o
0 5 12 121.111 110.899 2.108 2.134 o
0 5 13 98.899 102.432 1.991 2.827 o
0 5 14 102.498 102.964 2.348 2.582 o
0 5 15 10.403 12.125 0.809 64.651 o
0 5 16 4.906 4.042 0.507 181.346 o
0 5 17 8.052 9.062 0.693 90.779 o
0 5 18 6.418 5.587 0.545 142.153 o
0 5 19 0.318 -0.289 0.385 534.907 o
0 6 0 98.358 87.812 2.076 3.042 o
0 6 1 36.057 34.740 0.834 17.745 o
0 6 2 54.477 54.817 1.058 8.734 o
0 6 3 217.885 211.563 3.129 0.694 o
0 6 4 44.029 45.128 0.948 12.349 o
0 6 5 40.391 36.887 0.902 15.064 o
0 6 6 4.610 4.941 0.514 176.479 o
0 6 7 9.016 8.337 0.608 99.778 o
0 6 8 0.261 0.316 0.340 664.377 o
0 6 9 20.962 18.093 0.773 38.683 o
0 6 10 22.205 20.537 1.589 19.425 o
0 6 11 90.377 87.861 2.108 3.309 o
0 6 12 11.606 10.216 0.801 64.564 o
0 6 13 25.160 26.591 1.064 24.178 o
0 6 14 65.696 66.707 1.698 5.651 o
0 6 15 41.737 41.810 1.412 11.487 o
0 6 16 34.753 36.881 1.444 13.753 o
0 6 17 25.096 25.518 1.156 23.204 o
0 7 1 78.966 75.563 1.405 4.633 o
0 7 2 191.364 202.658 3.482 0.810 o
0 7 3 34.603 33.802 1.334 15.039 o
0 7 4 25.021 26.129 1.513 18.239 o
0 7 5 19.418 19.266 0.762 40.444 o
0 7 6 15.876 15.889 0.749 50.459 o
0 7 7 7.020 7.254 0.613 114.902 o
0 7 8 19.591 20.511 1.156 28.940 o
0 7 9 1.561 0.674 0.481 299.683 o
0 7 10 6.162 6.837 0.867 78.891 o
0 7 11 12.492 11.555 0.963 50.060 o
0 7 12 3.937 4.333 0.578 164.303 o
0 7 13 2.417 2.407 0.481 255.710 o
0 7 14 0.646 1.733 0.481 310.737 o
0 7 15 4.466 4.526 0.481 195.202 o
0 8 0 84.834 89.641 2.889 3.000 o
0 8 1 55.545 56.539 1.878 6.770 o
0 8 2 6.136 6.273 0.613 124.820 o
0 8 3 6.353 5.853 1.107 54.826 o
0 8 4 4.936 5.101 0.770 102.052 o
0 8 5 7.554 7.600 1.011 59.353 o
0 8 6 15.336 17.237 0.963 41.099 o
0 8 7 12.320 13.578 0.963 48.612 o
0 8 8 1.548 1.541 0.481 288.143 o
0 8 9 0.468 0.481 0.481 335.388 o
0 8 10 2.755 2.311 0.481 249.128 o
0 8 11 17.122 17.140 0.963 38.737 o
0 9 1 10.604 11.170 0.963 53.841 o
0 9 2 10.456 10.881 0.867 61.477 o
0 9 3 0.134 0.096 0.481 352.727 o
1 -8 -10 18.832 18.245 1.300 27.014 o
1 -8 -9 0.018 0.295 0.363 614.485 o
1 -8 -8 10.974 9.722 0.556 91.614 o
1 -8 -7 19.315 19.041 0.570 46.651 o
1 -8 -6 9.514 9.408 0.465 113.791 o
1 -8 -5 0.882 0.924 0.283 743.666 o
1 -8 -4 2.550 2.429 0.273 482.347 o
1 -8 -3 10.499 11.058 0.401 108.008 o
1 -8 -2 38.432 37.484 0.677 16.835 o
1 -8 -1 25.351 25.460 1.105 23.812 o
1 -7 -14 12.380 12.665 1.300 33.952 o
1 -7 -13 4.898 3.942 0.481 192.953 o
1 -7 -12 0.035 0.275 0.357 633.632 o
1 -7 -11 60.920 61.599 1.104 7.221 o
1 -7 -10 10.904 11.273 0.489 94.933 o
1 -7 -9 14.651 15.568 0.799 50.957 o
1 -7 -8 27.565 27.768 0.630 27.667 o
1 -7 -7 16.535 15.347 0.576 57.498 o
1 -7 -6 23.561 22.797 0.596 35.643 o
1 -7 -5 1.443 1.307 0.288 621.662 o
1 -7 -4 68.892 68.151 1.349 5.728 o
1 -7 -3 0.791 0.462 0.251 958.257 o
1 -7 -2 94.848 92.943 1.249 3.421 o
1 -7 -1 39.346 38.739 0.838 15.419 o
1 -6 -17 0.918 0.770 0.385 464.678 o
1 -6 -16 5.327 5.585 0.770 99.159 o
1 -6 -15 8.749 9.415 0.644 93.208 o
1 -6 -14 12.851 12.130 0.963 48.940 o
1 -6 -13 13.720 14.059 0.963 45.909 o
1 -6 -12 90.030 90.860 3.261 2.628 o
1 -6 -11 36.169 34.288 0.856 17.657 o
1 -6 -10 35.196 36.706 0.762 18.130 o
1 -6 -9 23.028 23.552 0.622 35.370 o
1 -6 -8 4.284 3.463 0.322 304.159 o
1 -6 -7 71.491 66.402 1.012 5.893 o
1 -6 -6 2.291 1.772 0.350 408.787 o
1 -6 -5 30.580 33.786 0.892 20.462 o
1 -6 -4 51.038 46.685 1.075 10.092 o
1 -6 -3 48.287 51.307 0.825 10.812 o
1 -6 -2 13.156 14.130 0.575 70.367 o
1 -6 -1 4.651 4.234 0.312 283.683 o
1 -5 -19 1.916 2.118 0.385 372.495 o
1 -5 -18 0.803 0.481 0.385 481.845 o
1 -5 -17 14.444 15.118 1.059 39.855 o
1 -5 -16 27.998 30.333 1.348 18.054 o
1 -5 -15 55.905 55.216 1.430 7.738 o
1 -5 -14 87.714 89.591 2.111 3.376 o
1 -5 -13 341.805 362.802 10.207 0.216 o
1 -5 -12 53.186 54.126 1.198 8.715 o
1 -5 -11 11.942 12.360 0.593 77.158 o
1 -5 -10 5.031 5.262 0.444 195.648 o
1 -5 -9 0.874 0.579 0.347 564.130 o
1 -5 -8 13.760 14.294 0.532 70.645 o
1 -5 -7 36.984 37.126 0.759 17.179 o
1 -5 -6 14.443 15.697 0.490 67.916 o
1 -5 -5 28.134 28.274 0.665 26.512 o
1 -5 -4 80.799 80.915 0.972 4.601 o
1 -5 -3 6.064 7.275 0.382 183.183 o
1 -5 -2 94.600 96.912 1.143 3.384 o
1 -5 -1 10.419 9.291 0.481 105.347 o
1 -4 -21 4.417 5.874 0.770 102.671 o
1 -4 -20 0.543 -0.578 0.385 517.601 o
1 -4 -19 9.142 9.533 0.867 66.513 o
1 -4 -18 3.467 3.370 0.674 139.787 o
1 -4 -17 2.156 1.926 0.481 267.652 o
1 -4 -16 28.677 29.755 1.348 17.891 o
1 -4 -15 7.926 7.443 0.644 103.011 o
1 -4 -14 70.838 73.149 1.878 4.824 o
1 -4 -13 281.317 284.061 6.056 0.375 o
1 -4 -12 233.922 251.976 7.896 0.421 o
1 -4 -11 131.364 134.631 2.458 1.690 o
1 -4 -10 1.090 1.538 0.386 428.504 o
1 -4 -9 150.530 142.270 2.381 1.414 o
1 -4 -8 83.258 83.763 1.626 3.998 o
1 -4 -7 22.694 24.795 0.833 30.990 o
1 -4 -6 243.684 249.218 4.112 0.526 o
1 -4 -5 644.435 669.148 10.692 0.077 o
1 -4 -4 25.114 27.999 1.119 22.946 o
1 -4 -3 488.578 526.852 7.402 0.133 o
1 -4 -2 24.831 26.972 0.663 30.428 o
1 -4 -1 71.535 75.821 1.408 5.142 o
1 -3 -22 2.144 1.926 0.578 201.695 o
1 -3 -21 0.484 0.963 0.481 327.264 o
1 -3 -20 21.936 22.918 1.252 24.427 o
1 -3 -18 0.607 -0.481 0.481 338.660 o
1 -3 -17 29.020 28.985 1.444 16.929 o
1 -3 -16 7.015 6.355 0.963 66.226 o
1 -3 -15 226.256 237.348 6.837 0.486 o
1 -3 -14 606.824 593.025 12.118 0.086 o
1 -3 -13 130.745 128.647 2.406 1.752 o
1 -3 -12 137.757 139.962 3.130 1.465 o
1 -3 -11 0.220 0.794 0.349 610.998 o
1 -3 -10 51.983 51.015 1.612 8.140 o
1 -3 -9 113.639 120.115 2.547 2.081 o
1 -3 -8 115.958 114.974 2.479 2.104 o
1 -3 -7 14.907 14.561 0.722 55.491 o
1 -3 -6 72.617 69.235 1.562 5.162 o
1 -3 -5 131.644 132.925 1.972 1.776 o
1 -3 -4 253.441 301.037 4.224 0.445 o
1 -3 -3 607.429 635.305 8.775 0.089 o
1 -3 -2 161.873 187.596 3.112 1.046 o
1 -3 -1 161.338 171.764 2.854 1.130 o
1 -2 -21 12.659 13.770 1.156 38.776 o
1 -2 -20 29.433 27.733 1.444 17.008 o
1 -2 -19 36.662 33.222 1.541 13.108 o
1 -2 -18 96.050 90.797 2.889 2.672 o
1 -2 -17 20.073 20.415 1.252 26.481 o
1 -2 -16 68.385 66.338 2.407 4.576 o
1 -2 -15 248.101 240.237 7.030 0.436 o
1 -2 -14 160.119 169.171 5.007 0.932 o
1 -2 -13 57.633 58.056 2.215 5.855 o
1 -2 -12 51.031 49.106 1.395 9.006 o
1 -2 -11 65.334 63.642 2.311 4.961 o
1 -2 -10 33.098 31.600 1.054 18.296 o
1 -2 -9 16.471 17.333 1.059 36.135 o
1 -2 -8 91.461 97.124 2.108 3.103 o
1 -2 -7 156.071 152.961 3.130 1.222 o
1 -2 -6 381.602 352.042 8.763 0.211 o
1 -2 -5 587.968 556.066 8.802 0.100 o
1 -2 -4 31.070 29.501 0.802 22.331 o
1 -2 -3 451.505 451.864 5.546 0.168 o
1 -2 -2 111.422 107.400 1.393 2.569 o
1 -2 -1 12.675 15.338 0.347 84.858 o
1 -1 -19 5.475 3.563 0.770 103.124 o
1 -1 -18 31.376 23.592 1.444 17.056 o
1 -1 -17 12.329 7.992 1.156 42.436 o
1 -1 -16 23.438 22.052 1.926 14.744 o
1 -1 -15 108.750 105.337 3.370 2.053 o
1 -1 -14 95.685 89.063 3.081 2.606 o
1 -1 -13 77.521 73.271 2.600 3.765 o
1 -1 -12 108.857 110.922 3.467 1.972 o
1 -1 -11 6.660 6.355 0.674 108.251 o
1 -1 -10 238.222 281.827 7.992 0.390 o
1 -1 -9 258.565 262.828 5.311 0.447 o
1 -1 -8 108.505 123.337 2.074 2.278 o
1 -1 -7 316.509 320.416 5.152 0.320 o
1 -1 -6 7.503 6.407 0.340 178.133 o
1 -1 -5 69.436 64.701 1.926 5.152 o
1 -1 -4 6.307 6.548 0.481 155.385 o
1 -1 -3 18.857 18.489 0.867 38.651 o
1 -1 -2 1117.790 1009.820 15.771 0.029 o
1 -1 -1 188.873 195.791 4.098 0.801 o
1 0 0 4.275 5.812 0.222 319.854 o
1 0 1 2726.340 2801.840 44.249 0.004 o
1 0 2 1249.100 1126.100 15.383 0.024 o
1 0 3 1071.850 1011.130 15.919 0.030 o
1 0 4 31.649 32.970 0.606 22.395 o
1 0 5 20.569 22.240 0.399 44.951 o
1 0 6 13.439 10.672 0.289 98.124 o
1 0 7 60.297 66.927 1.148 6.911 o
1 0 8 12.793 14.371 0.462 79.181 o
1 0 9 184.214 182.159 2.983 0.930 o
1 0 10 295.667 292.249 4.093 0.381 o
1 0 11 13.927 13.114 0.450 77.698 o
1 0 12 18.564 18.295 0.598 48.113 o
1 0 13 24.502 19.288 0.615 36.436 o
1 0 14 1.035 1.072 0.333 559.871 o
1 0 15 115.699 106.996 1.964 2.328 o
1 0 16 173.961 169.206 2.947 1.039 o
1 0 17 159.503 172.472 3.002 1.128 o
1 0 18 337.200 347.972 9.918 0.227 o
1 0 19 83.599 85.789 2.793 3.160 o
1 0 20 0.043 -0.289 0.578 248.556 o
1 0 21 0.136 0.096 0.481 352.657 o
1 0 22 0.200 0.241 0.340 675.666 o
1 1 0 2061.660 2018.960 39.143 0.008 o
1 1 1 7998.080 9068.660 253.998 0.000 o
1 1 2 2719.900 2777.140 53.816 0.004 o
1 1 3 2062.880 2077.420 32.220 0.008 o
1 1 4 62.343 67.637 4.285 2.813 o
1 1 5 27.529 30.037 0.819 24.504 o
1 1 6 242.378 243.502 6.741 0.453 o
1 1 7 840.212 808.555 15.593 0.046 o
1 1 8 273.831 285.443 5.652 0.393 o
1 1 9 333.277 318.031 5.189 0.302 o
1 1 10 54.197 52.001 1.226 8.663 o
1 1 11 53.549 47.570 1.733 7.850 o
1 1 12 4.324 3.543 0.324 299.850 o
1 1 13 94.680 91.508 1.704 3.276 o
1 1 14 9.116 9.370 0.573 101.140 o
1 1 15 167.001 168.605 3.642 1.029 o
1 1 16 384.126 403.017 7.967 0.201 o
1 1 17 66.726 70.165 1.770 5.341 o
1 1 18 53.006 54.332 2.070 6.719 o
1 1 19 0.320 0.481 0.409 462.990 o
1 1 21 4.228 3.852 0.409 243.834 o
1 1 22 11.890 12.678 0.613 75.091 o
1 2 0 74.548 74.259 1.974 4.466 o
1 2 1 1109.710 1048.440 44.243 0.018 o
1 2 2 1150.720 1097.970 21.550 0.025 o
1 2 3 810.735 797.621 15.422 0.049 o
1 2 4 93.246 83.779 3.771 2.367 o
1 2 5 463.915 459.041 9.056 0.146 o
1 2 6 836.988 867.630 16.716 0.044 o
1 2 7 841.388 903.747 14.288 0.044 o
1 2 8 257.441 256.866 5.452 0.451 o
1 2 9 118.377 119.383 2.621 1.983 o
1 2 10 185.489 205.434 3.444 0.833 o
1 2 11 277.312 286.136 5.977 0.381 o
1 2 12 190.590 177.463 2.703 0.923 o
1 2 13 23.456 23.686 0.735 32.618 o
1 2 14 7.610 7.796 0.550 120.682 o
1 2 15 76.811 78.134 1.907 4.289 o
1 2 16 10.666 10.410 0.606 85.880 o
1 2 17 8.467 7.107 0.550 116.746 o
1 2 18 89.303 90.165 1.723 3.511 o
1 2 19 53.815 56.978 1.204 8.376 o
1 2 20 3.398 3.341 0.368 304.376 o
1 2 21 1.810 1.931 0.409 352.080 o
1 2 22 0.098 -0.235 0.301 898.072 o
1 3 0 112.717 116.814 2.456 2.156 o
1 3 1 58.951 67.133 1.522 6.510 o
1 3 2 66.746 67.584 3.852 3.082 o
1 3 3 727.624 738.183 11.749 0.062 o
1 3 4 62.783 59.933 1.827 6.007 o
1 3 5 28.569 31.674 0.728 24.079 o
1 3 6 154.329 160.863 3.444 1.169 o
1 3 7 43.188 41.792 1.294 11.663 o
1 3 8 45.423 48.049 1.034 11.317 o
1 3 9 58.672 67.166 1.342 6.813 o
1 3 10 66.705 72.757 1.272 5.798 o
1 3 11 116.356 116.594 1.817 2.240 o
1 3 12 14.216 15.572 0.575 64.201 o
1 3 13 29.768 33.670 0.789 21.933 o
1 3 14 36.258 34.992 0.834 17.588 o
1 3 15 1.098 1.345 0.337 534.114 o
1 3 16 17.426 17.720 0.684 48.028 o
1 3 17 40.243 43.148 1.018 13.493 o
1 3 18 33.575 35.388 0.890 18.430 o
1 3 19 9.909 9.190 0.600 93.500 o
1 3 20 7.393 6.136 0.517 136.883 o
1 3 21 26.947 30.622 1.252 19.522 o
1 4 0 137.177 139.231 2.422 1.586 o
1 4 1 235.530 245.326 4.092 0.552 o
1 4 2 170.954 171.582 3.994 0.963 o
1 4 3 671.517 669.701 9.268 0.075 o
1 4 4 221.897 233.744 4.293 0.600 o
1 4 5 118.874 125.337 2.167 2.025 o
1 4 6 25.909 28.134 0.885 25.653 o
1 4 7 30.110 29.026 0.796 23.225 o
1 4 8 35.681 34.592 0.886 17.623 o
1 4 9 6.134 7.913 0.465 153.879 o
1 4 10 11.301 10.458 0.526 91.060 o
1 4 11 24.875 27.696 0.720 29.161 o
1 4 12 14.938 15.464 0.615 59.960 o
1 4 13 0.497 0.758 0.328 649.395 o
1 4 14 33.982 30.310 0.945 19.088 o
1 4 15 1.854 1.850 0.368 406.476 o
1 4 16 3.011 2.877 0.439 267.512 o
1 4 17 3.288 3.426 0.439 253.322 o
1 4 18 1.710 2.168 0.409 351.328 o
1 4 19 4.341 4.890 0.507 183.367 o
1 4 20 13.139 13.281 0.602 70.108 o
1 5 0 100.203 104.603 1.710 2.854 o
1 5 1 105.334 97.819 1.779 2.777 o
1 5 2 147.470 145.877 2.007 1.469 o
1 5 3 59.846 61.159 1.364 6.990 o
1 5 4 11.162 9.191 0.600 87.111 o
1 5 5 297.504 290.464 4.818 0.369 o
1 5 6 16.297 16.751 0.583 55.926 o
1 5 7 15.098 15.430 0.663 57.054 o
1 5 8 2.057 1.843 0.324 461.623 o
1 5 9 7.998 8.770 0.598 106.087 o
1 5 10 28.267 25.447 0.824 25.666 o
1 5 11 17.426 14.654 0.705 50.430 o
1 5 12 216.440 200.178 4.517 0.661 o
1 5 13 26.718 24.482 0.986 24.988 o
1 5 14 29.836 28.491 0.986 21.547 o
1 5 15 0.578 0.700 0.370 525.529 o
1 5 16 7.636 6.518 0.644 107.453 o
1 5 17 2.681 2.587 0.370 345.375 o
1 5 18 2.617 2.819 0.370 343.161 o
1 6 0 24.168 25.952 0.862 28.435 o
1 6 1 46.807 46.653 1.357 10.106 o
1 6 2 230.275 218.972 3.237 0.633 o
1 6 3 382.644 387.070 5.489 0.226 o
1 6 4 166.414 168.375 2.562 1.127 o
1 6 5 70.430 71.290 1.284 5.525 o
1 6 6 15.058 15.168 0.917 44.989 o
1 6 7 38.814 36.954 1.122 14.450 o
1 6 8 17.191 18.678 0.739 45.503 o
1 6 9 20.081 18.172 0.770 40.031 o
1 6 10 12.670 13.403 0.809 57.225 o
1 6 11 14.389 15.056 0.819 51.044 o
1 6 12 6.981 5.881 0.915 72.065 o
1 6 13 7.771 8.859 1.059 54.030 o
1 6 14 29.843 29.581 0.986 21.215 o
1 6 15 13.369 11.844 0.867 53.806 o
1 6 16 5.542 4.157 0.674 122.144 o
1 7 0 17.232 17.992 1.010 36.482 o
1 7 1 50.272 52.583 1.216 9.307 o
1 7 2 85.761 82.118 1.459 4.011 o
1 7 3 32.801 32.793 1.154 17.321 o
1 7 4 0.243 0.331 0.333 690.794 o
1 7 5 4.239 4.924 0.576 158.509 o
1 7 6 4.123 4.202 0.481 204.017 o
1 7 7 8.524 7.350 0.613 104.855 o
1 7 8 17.501 19.206 0.963 36.937 o
1 7 9 4.668 5.220 0.770 103.024 o
1 7 10 7.320 7.706 1.011 59.694 o
1 7 11 0.756 0.353 0.431 401.803 o
1 7 12 6.468 7.485 1.252 43.863 o
1 7 13 21.376 21.859 1.059 29.025 o
1 7 14 8.521 6.933 0.674 96.460 o
1 8 0 36.079 38.746 1.122 15.091 o
1 8 1 7.230 6.888 0.671 104.055 o
1 8 2 9.616 8.763 0.867 66.278 o
1 8 3 7.665 7.318 0.867 73.677 o
1 8 4 8.183 8.378 0.867 70.688 o
1 8 5 1.199 1.444 0.481 299.036 o
1 8 6 2.892 3.948 0.578 178.748 o
1 8 7 4.181 5.585 0.674 126.544 o
1 8 8 11.061 12.904 0.770 64.758 o
1 8 9 4.440 4.430 0.674 128.770 o
1 8 10 3.246 5.874 0.578 163.419 o
2 -8 -8 4.757 5.252 0.464 191.821 o
2 -8 -7 2.658 3.425 0.324 375.944 o
2 -8 -6 0.394 0.459 0.293 829.427 o
2 -8 -5 0.047 0.060 0.311 843.139 o
2 -8 -4 2.452 2.495 0.381 344.989 o
2 -8 -3 6.114 6.289 0.399 185.159 o
2 -8 -2 5.704 6.143 0.631 124.341 o
2 -8 -1 13.284 13.548 0.450 79.657 o
2 -7 -13 25.120 27.155 1.156 22.684 o
2 -7 -12 13.049 13.229 0.644 67.492 o
2 -7 -11 38.654 39.529 0.907 15.196 o
2 -7 -10 18.296 18.969 0.639 46.606 o
2 -7 -9 1.391 1.403 0.318 546.776 o
2 -7 -8 0.510 0.000 0.409 466.077 o
2 -7 -7 44.676 42.180 1.124 11.927 o
2 -7 -6 29.081 27.851 1.720 14.516 o
2 -7 -5 26.195 26.341 0.719 28.542 o
2 -7 -4 10.505 10.633 0.722 74.358 o
2 -7 -3 6.543 5.939 0.494 152.632 o
2 -7 -2 15.918 14.961 0.545 61.341 o
2 -7 -1 11.445 11.068 0.475 93.844 o
2 -6 -16 12.652 13.131 1.011 45.889 o
2 -6 -15 3.677 3.398 0.370 291.928 o
2 -6 -14 62.693 68.569 1.634 5.916 o
2 -6 -13 5.593 4.499 0.439 194.582 o
2 -6 -12 57.028 58.605 1.531 7.182 o
2 -6 -11 28.476 30.309 0.773 24.191 o
2 -6 -10 0.718 0.407 0.391 477.593 o
2 -6 -9 5.831 4.857 0.509 163.030 o
2 -6 -8 6.948 7.472 0.573 122.677 o
2 -6 -7 19.170 17.509 0.745 42.821 o
2 -6 -6 104.265 95.830 1.612 2.896 o
2 -6 -5 106.390 96.203 1.612 2.823 o
2 -6 -4 13.250 12.883 0.552 73.974 o
2 -6 -3 42.772 40.980 0.764 14.049 o
2 -6 -2 56.435 53.372 0.876 8.849 o
2 -6 -1 43.395 42.130 0.825 13.427 o
2 -5 -18 0.842 1.252 0.385 454.215 o
2 -5 -17 6.765 7.117 0.545 131.768 o
2 -5 -16 3.729 3.448 0.439 242.473 o
2 -5 -15 3.801 3.093 0.477 222.210 o
2 -5 -14 0.052 -0.396 0.301 908.043 o
2 -5 -13 5.299 4.454 0.439 200.117 o
2 -5 -12 28.001 27.269 0.986 23.105 o
2 -5 -11 56.852 55.228 1.221 8.018 o
2 -5 -10 22.609 23.644 0.848 31.403 o
2 -5 -9 29.808 29.220 0.886 22.414 o
2 -5 -8 23.198 23.053 0.796 32.116 o
2 -5 -7 19.252 18.916 0.740 41.672 o
2 -5 -6 30.043 29.845 1.637 14.682 o
2 -5 -5 35.871 38.550 1.018 15.843 o
2 -5 -4 32.067 35.030 0.774 20.208 o
2 -5 -3 28.085 27.996 0.678 26.527 o
2 -5 -2 92.616 96.104 1.302 3.430 o
2 -5 -1 13.176 12.495 0.531 76.659 o
2 -4 -20 22.565 27.155 1.156 24.306 o
2 -4 -19 5.244 5.296 0.770 100.190 o
2 -4 -18 7.462 7.030 0.867 74.691 o
2 -4 -17 7.579 8.609 0.740 87.517 o
2 -4 -16 8.862 9.784 0.784 75.214 o
2 -4 -15 1.081 1.471 0.370 460.885 o
2 -4 -14 44.588 45.673 1.878 8.766 o
2 -4 -13 356.539 374.903 7.422 0.233 o
2 -4 -12 698.540 727.158 14.401 0.062 o
2 -4 -11 35.771 31.965 1.152 16.285 o
2 -4 -10 78.694 79.457 2.070 4.021 o
2 -4 -9 18.441 20.070 0.989 34.541 o
2 -4 -8 41.072 42.243 1.012 13.401 o
2 -4 -7 41.568 40.282 1.781 10.040 o
2 -4 -6 142.185 139.025 3.029 1.437 o
2 -4 -5 9.054 9.780 0.714 82.319 o
2 -4 -4 49.632 45.197 0.814 11.252 o
2 -4 -3 32.993 31.348 0.723 21.155 o
2 -4 -2 54.740 53.929 1.112 8.657 o
2 -4 -1 53.455 59.094 1.058 8.549 o
2 -3 -21 12.004 11.941 0.963 50.579 o
2 -3 -20 23.027 24.459 1.252 23.285 o
2 -3 -19 0.717 0.289 0.578 235.220 o
2 -3 -18 19.129 21.763 1.733 18.257 o
2 -3 -17 19.200 20.134 0.877 36.768 o
2 -3 -16 5.292 6.494 0.602 133.390 o
2 -3 -15 36.367 34.348 1.122 15.799 o
2 -3 -14 183.708 186.109 3.881 0.863 o
2 -3 -13 37.836 41.718 1.226 13.436 o
2 -3 -12 343.411 331.034 9.726 0.231 o
2 -3 -11 457.740 464.764 9.341 0.146 o
2 -3 -10 162.151 151.734 3.302 1.158 o
2 -3 -9 4.525 4.004 0.439 219.111 o
2 -3 -8 36.578 33.703 1.637 12.468 o
2 -3 -7 16.923 16.178 1.252 30.381 o
2 -3 -6 45.608 39.770 1.541 10.343 o
2 -3 -5 47.937 47.308 1.190 10.344 o
2 -3 -4 209.611 225.227 4.528 0.642 o
2 -3 -3 189.566 200.049 3.352 0.832 o
2 -3 -2 332.531 343.603 8.631 0.248 o
2 -3 -1 99.268 103.673 2.117 2.749 o
2 -2 -20 0.168 0.770 0.674 178.186 o
2 -2 -19 2.588 2.215 0.674 151.252 o
2 -2 -18 1.734 2.311 0.578 204.742 o
2 -2 -17 11.506 9.641 0.833 63.068 o
2 -2 -16 20.009 16.137 0.915 37.202 o
2 -2 -15 45.849 43.024 1.258 11.036 o
2 -2 -14 37.061 33.768 1.336 14.238 o
2 -2 -13 64.248 65.996 2.456 4.760 o
2 -2 -12 38.831 41.051 1.781 10.459 o
2 -2 -11 15.582 14.889 0.801 49.676 o
2 -2 -10 8.851 7.492 0.663 95.043 o
2 -2 -9 17.407 11.748 2.600 10.653 o
2 -2 -8 149.643 146.061 4.430 1.136 o
2 -2 -7 12.068 9.085 0.602 82.960 o
2 -2 -6 230.149 228.117 4.528 0.576 o
2 -2 -5 140.626 146.188 2.427 1.499 o
2 -2 -4 450.008 468.197 9.563 0.147 o
2 -2 -3 225.007 244.218 4.868 0.556 o
2 -2 -2 448.629 483.485 16.081 0.112 o
2 -2 -1 121.161 125.639 2.621 1.882 o
2 -1 -18 58.847 48.138 2.022 6.558 o
2 -1 -17 42.301 34.281 1.733 10.670 o
2 -1 -16 24.562 17.086 2.311 11.630 o
2 -1 -15 15.420 15.145 0.917 44.424 o
2 -1 -14 12.868 12.502 0.917 51.156 o
2 -1 -13 8.545 9.613 1.493 30.814 o
2 -1 -12 23.789 22.723 0.934 28.999 o
2 -1 -11 41.162 38.917 1.117 13.405 o
2 -1 -10 139.624 138.848 4.622 1.207 o
2 -1 -9 151.059 151.646 5.200 1.007 o
2 -1 -8 559.013 618.735 17.333 0.078 o
2 -1 -7 102.841 110.056 3.563 2.045 o
2 -1 -6 367.176 404.594 11.363 0.181 o
2 -1 -5 334.864 344.336 6.707 0.270 o
2 -1 -4 155.532 152.799 3.064 1.235 o
2 -1 -3 18.662 19.028 0.545 48.824 o
2 -1 -2 437.762 408.542 11.652 0.150 o
2 -1 -1 39.420 37.978 4.044 3.961 o
2 0 0 274.214 282.255 4.577 0.417 o
2 0 1 596.327 579.930 9.247 0.095 o
2 0 2 391.290 353.719 5.689 0.230 o
2 0 3 317.429 312.333 6.355 0.307 o
2 0 4 1.340 1.891 0.258 677.456 o
2 0 5 7.817 7.374 0.439 143.766 o
2 0 6 89.314 86.567 2.177 3.334 o
2 0 7 13.973 13.003 0.558 70.570 o
2 0 8 375.823 387.135 8.520 0.206 o
2 0 9 261.286 253.009 3.753 0.488 o
2 0 10 52.007 53.893 0.902 9.571 o
2 0 11 144.999 151.862 2.049 1.459 o
2 0 12 57.604 51.642 1.330 7.953 o
2 0 13 1.237 1.040 0.445 346.688 o
2 0 14 66.464 67.356 1.534 5.766 o
2 0 15 2.328 2.262 0.349 394.533 o
2 0 16 91.167 93.054 1.962 3.259 o
2 0 17 124.837 133.648 2.372 1.810 o
2 0 18 1.115 0.760 0.497 294.566 o
2 0 19 59.214 56.260 1.463 7.187 o
2 0 20 27.514 26.899 0.917 24.458 o
2 0 21 11.064 11.224 0.644 78.523 o
2 1 0 70.685 76.352 2.504 4.093 o
2 1 1 588.687 620.693 13.910 0.083 o
2 1 2 31.952 36.592 1.444 14.635 o
2 1 3 210.904 205.173 4.119 0.691 o
2 1 4 262.205 257.183 4.187 0.472 o
2 1 5 133.537 123.901 2.547 1.720 o
2 1 6 91.533 82.691 1.979 3.437 o
2 1 7 248.125 275.918 4.823 0.467 o
2 1 8 238.748 242.852 4.075 0.547 o
2 1 9 42.462 47.668 1.071 11.990 o
2 1 10 23.882 22.666 0.664 34.060 o
2 1 11 7.694 8.410 0.580 112.331 o
2 1 12 22.200 23.895 0.768 33.348 o
2 1 13 28.359 26.971 0.847 24.692 o
2 1 14 25.088 24.519 0.796 29.350 o
2 1 15 10.223 9.919 0.643 85.093 o
2 1 16 13.552 13.269 0.849 52.966 o
2 1 17 82.392 86.241 1.668 3.953 o
2 1 18 12.029 13.405 0.880 54.132 o
2 1 19 83.454 89.612 1.668 3.818 o
2 1 20 28.207 27.565 0.917 23.716 o
2 1 21 14.841 14.840 0.644 59.531 o
2 2 0 15.402 19.355 1.156 33.127 o
2 2 1 357.601 372.335 10.304 0.204 o
2 2 2 983.363 985.462 19.269 0.033 o
2 2 3 338.361 336.492 7.662 0.258 o
2 2 4 923.113 869.544 24.462 0.034 o
2 2 5 57.065 57.348 1.109 8.032 o
2 2 6 277.719 261.752 4.318 0.434 o
2 2 7 135.927 131.749 2.298 1.672 o
2 2 8 2.356 2.851 0.422 300.762 o
2 2 9 124.650 117.607 2.333 1.954 o
2 2 10 66.672 61.284 1.128 6.532 o
2 2 11 7.741 6.969 0.556 121.828 o
2 2 12 21.477 20.741 0.922 32.566 o
2 2 13 1.773 1.745 0.655 167.957 o
2 2 14 6.078 6.266 0.494 156.170 o
2 2 15 21.289 21.865 0.740 36.414 o
2 2 16 16.030 16.719 0.703 51.316 o
2 2 17 27.376 27.895 0.814 25.521 o
2 2 18 0.361 0.501 0.349 611.570 o
2 2 19 5.946 6.818 0.608 125.238 o
2 2 20 7.873 8.250 0.651 99.975 o
2 3 0 34.151 32.163 1.637 13.257 o
2 3 1 19.405 24.206 0.902 33.401 o
2 3 2 146.295 152.083 3.298 1.293 o
2 3 3 185.821 202.388 4.215 0.792 o
2 3 4 488.931 520.269 10.969 0.121 o
2 3 5 369.585 381.653 7.660 0.219 o
2 3 6 13.807 11.702 0.613 69.741 o
2 3 7 8.161 7.249 0.550 118.528 o
2 3 8 39.103 40.028 1.031 14.319 o
2 3 9 34.562 33.674 0.779 19.143 o
2 3 10 13.398 12.302 0.583 72.321 o
2 3 11 18.157 17.662 0.770 43.567 o
2 3 12 6.904 6.353 0.567 128.888 o
2 3 13 37.572 40.056 0.998 15.028 o
2 3 14 28.950 24.720 0.796 25.766 o
2 3 15 20.017 20.417 0.723 39.755 o
2 3 16 2.793 2.188 0.380 338.908 o
2 3 17 31.343 32.469 0.890 20.423 o
2 3 18 13.199 14.037 0.594 69.060 o
2 3 19 28.018 25.683 1.348 19.053 o
2 3 20 45.806 49.882 1.220 10.428 o
2 4 0 14.708 12.928 0.830 51.975 o
2 4 1 126.152 127.298 2.972 1.718 o
2 4 2 50.563 48.970 1.573 8.598 o
2 4 3 79.765 80.694 1.807 4.138 o
2 4 4 9.605 10.705 0.961 56.331 o
2 4 5 108.090 97.932 1.630 2.739 o
2 4 6 9.621 10.974 0.806 68.726 o
2 4 7 23.125 22.876 0.691 34.371 o
2 4 8 24.228 24.415 0.749 31.090 o
2 4 9 26.076 25.587 1.265 21.068 o
2 4 10 13.096 13.563 0.712 62.196 o
2 4 11 7.724 9.225 1.107 50.409 o
2 4 12 48.815 47.621 1.362 9.617 o
2 4 13 126.111 120.415 2.724 1.823 o
2 4 14 4.626 5.189 0.507 177.241 o
2 4 15 31.328 28.940 0.986 20.537 o
2 4 16 6.084 4.978 0.722 106.020 o
2 4 17 2.959 3.097 0.674 144.773 o
2 4 18 13.234 13.556 0.867 52.322 o
2 5 0 14.921 14.962 1.325 30.286 o
2 5 1 36.223 38.081 0.963 16.135 o
2 5 2 107.425 104.550 1.964 2.564 o
2 5 3 354.652 348.518 5.745 0.260 o
2 5 4 803.807 800.699 12.935 0.051 o
2 5 5 146.474 138.082 2.904 1.414 o
2 5 6 14.300 12.658 0.649 64.092 o
2 5 7 29.808 32.366 0.936 20.916 o
2 5 8 39.809 38.243 1.026 14.408 o
2 5 9 7.397 8.040 0.715 93.083 o
2 5 10 5.477 3.906 0.626 136.126 o
2 5 11 11.062 9.604 1.107 45.543 o
2 5 12 2.438 1.685 0.481 263.732 o
2 5 13 6.020 5.453 0.819 88.518 o
2 5 14 12.410 11.296 0.681 70.141 o
2 5 15 6.122 5.897 0.674 112.854 o
2 5 16 3.439 3.669 0.409 266.902 o
2 5 17 0.614 -0.019 0.385 512.316 o
2 6 0 24.145 23.070 0.779 31.382 o
2 6 1 11.397 9.953 0.695 74.843 o
2 6 2 64.101 59.516 1.328 6.654 o
2 6 3 181.551 186.158 3.260 0.916 o
2 6 4 23.577 24.183 1.138 24.922 o
2 6 5 35.276 34.297 0.969 17.315 o
2 6 6 21.707 19.618 1.050 29.938 o
2 6 7 14.501 15.516 0.849 48.844 o
2 6 8 12.267 12.229 0.740 64.567 o
2 6 9 6.107 4.941 0.477 169.599 o
2 6 10 7.854 7.207 0.644 104.112 o
2 6 11 18.424 18.547 0.817 40.824 o
2 6 12 2.306 1.583 0.370 386.510 o
2 6 13 8.317 7.086 0.722 90.049 o
2 6 14 5.151 5.917 0.576 144.252 o
2 6 15 0.718 0.976 0.674 172.402 o
2 7 0 9.709 10.628 1.011 52.706 o
2 7 1 17.161 17.326 0.867 41.994 o
2 7 2 3.941 4.432 0.477 207.177 o
2 7 3 0.733 0.923 0.530 269.702 o
2 7 4 0.521 0.501 0.337 633.397 o
2 7 5 2.062 1.873 0.392 363.080 o
2 7 6 27.179 27.000 1.011 23.414 o
2 7 7 3.299 2.481 0.433 269.113 o
2 7 8 13.147 13.318 1.011 45.004 o
2 7 9 2.001 2.455 0.626 175.566 o
2 7 10 13.502 15.442 0.693 59.607 o
2 7 11 10.979 11.463 0.623 80.411 o
2 7 12 0.271 0.385 0.385 523.676 o
2 8 0 1.177 1.059 0.421 381.641 o
2 8 1 15.708 15.861 2.215 13.913 o
2 8 2 22.381 25.702 2.456 10.358 o
2 8 3 6.752 6.346 0.626 117.244 o
2 8 4 11.302 11.330 0.819 62.525 o
2 8 5 15.131 15.187 0.743 53.140 o
2 8 6 3.632 3.370 0.481 220.078 o
2 8 7 7.905 8.378 0.674 95.914 o
3 -7 -9 1.788 2.335 0.392 365.046 o
3 -7 -8 4.685 5.137 0.507 176.794 o
3 -7 -7 0.552 0.840 0.370 522.007 o
3 -7 -6 1.251 1.815 0.370 439.104 o
3 -7 -5 1.849 2.167 0.370 395.542 o
3 -7 -4 7.638 6.500 0.613 113.268 o
3 -7 -3 0.026 0.000 0.409 496.796 o
3 -7 -2 1.353 1.148 0.439 348.121 o
3 -7 -1 17.095 16.418 0.746 47.587 o
3 -6 -13 14.277 16.707 0.681 56.568 o
3 -6 -12 4.623 4.778 0.462 198.961 o
3 -6 -11 2.388 1.964 0.349 399.272 o
3 -6 -10 38.223 40.493 1.158 13.868 o
3 -6 -9 47.366 51.098 1.112 10.296 o
3 -6 -8 4.248 4.242 0.674 130.799 o
3 -6 -7 5.611 7.108 1.444 35.064 o
3 -6 -6 71.018 69.617 1.439 5.394 o
3 -6 -5 9.136 9.341 0.833 70.004 o
3 -6 -4 56.572 60.551 1.313 7.520 o
3 -6 -3 6.838 6.773 0.550 131.351 o
3 -6 -2 3.192 3.043 0.435 263.496 o
3 -6 -1 24.808 22.804 1.056 25.919 o
3 -5 -16 4.759 4.110 0.722 115.719 o
3 -5 -15 3.398 3.524 0.370 299.358 o
3 -5 -14 19.751 21.426 0.817 36.853 o
3 -5 -13 9.694 9.689 0.681 83.608 o
3 -5 -12 37.601 43.870 1.590 11.342 o
3 -5 -11 101.196 102.309 4.618 1.752 o
3 -5 -10 9.179 11.522 0.673 82.780 o
3 -5 -9 26.581 27.440 0.796 26.619 o
3 -5 -8 10.666 11.910 0.587 84.391 o
3 -5 -7 20.339 19.160 0.677 41.532 o
3 -5 -6 24.389 24.872 0.814 29.559 o
3 -5 -5 196.372 191.423 3.298 0.823 o
3 -5 -4 84.591 75.183 1.940 3.935 o
3 -5 -3 49.996 45.693 1.185 10.101 o
3 -5 -2 11.438 10.172 0.639 79.612 o
3 -5 -1 3.051 4.181 0.402 275.675 o
3 -4 -18 1.087 1.099 0.392 432.024 o
3 -4 -17 0.358 -0.018 0.370 574.236 o
3 -4 -16 7.188 7.059 0.644 108.540 o
3 -4 -15 13.161 14.086 0.781 56.961 o
3 -4 -14 16.138 16.791 0.817 46.088 o
3 -4 -13 63.803 69.923 1.735 5.626 o
3 -4 -12 16.163 17.388 0.817 45.511 o
3 -4 -11 11.707 11.979 0.749 65.888 o
3 -4 -10 4.460 3.183 0.399 251.995 o
3 -4 -9 14.050 13.391 0.932 47.450 o
3 -4 -8 27.905 30.302 0.886 23.340 o
3 -4 -7 1.256 1.007 0.361 482.288 o
3 -4 -6 17.278 16.232 0.703 49.150 o
3 -4 -5 14.782 14.523 0.703 56.907 o
3 -4 -4 13.165 12.904 1.541 26.094 o
3 -4 -3 0.266 0.504 0.322 720.488 o
3 -4 -2 0.179 0.448 0.314 771.833 o
3 -4 -1 30.432 30.918 0.759 22.693 o
3 -3 -19 34.271 38.807 1.444 13.615 o
3 -3 -18 8.970 10.817 0.770 74.497 o
3 -3 -17 3.745 4.141 0.578 167.548 o
3 -3 -16 20.436 20.392 0.885 34.851 o
3 -3 -15 20.434 22.732 0.885 33.481 o
3 -3 -14 27.517 25.229 0.953 24.585 o
3 -3 -13 12.779 12.521 0.817 57.468 o
3 -3 -12 42.211 44.070 1.294 11.624 o
3 -3 -11 290.210 291.293 5.992 0.358 o
3 -3 -10 127.101 123.489 2.860 1.755 o
3 -3 -9 35.984 35.216 1.190 15.321 o
3 -3 -8 5.773 6.090 0.550 144.505 o
3 -3 -7 5.161 5.098 0.498 174.012 o
3 -3 -6 3.668 4.165 0.607 157.254 o
3 -3 -5 101.020 102.163 1.682 2.876 o
3 -3 -4 1.482 1.216 0.294 605.730 o
3 -3 -3 152.126 147.997 2.032 1.401 o
3 -3 -2 74.736 69.332 1.145 5.368 o
3 -3 -1 32.098 29.593 0.857 21.129 o
3 -2 -18 1.147 1.107 0.477 310.579 o
3 -2 -17 23.628 23.015 0.953 28.653 o
3 -2 -16 1.464 0.867 0.409 391.165 o
3 -2 -15 13.302 13.102 0.749 59.841 o
3 -2 -14 2.006 1.713 0.439 314.850 o
3 -2 -13 3.053 2.957 0.477 238.879 o
3 -2 -12 40.696 40.854 1.258 12.581 o
3 -2 -11 372.984 376.617 7.626 0.219 o
3 -2 -10 336.382 315.838 8.378 0.259 o
3 -2 -9 202.785 197.773 4.222 0.731 o
3 -2 -8 145.190 140.916 2.733 1.436 o
3 -2 -7 67.663 71.989 1.283 5.736 o
3 -2 -6 25.558 24.463 1.541 18.017 o
3 -2 -5 36.751 38.984 0.761 16.846 o
3 -2 -4 34.642 34.011 0.668 19.732 o
3 -2 -3 74.554 69.545 1.014 5.474 o
3 -2 -2 42.800 42.775 0.881 13.309 o
3 -2 -1 127.269 136.263 2.530 1.725 o
3 -1 -18 25.940 28.407 1.444 18.234 o
3 -1 -17 12.393 9.726 1.444 30.112 o
3 -1 -16 21.303 19.573 0.917 33.505 o
3 -1 -15 24.124 21.028 0.917 29.807 o
3 -1 -14 11.080 9.426 0.781 68.962 o
3 -1 -13 0.537 0.652 0.439 391.758 o
3 -1 -12 12.068 11.005 1.541 27.117 o
3 -1 -11 33.636 31.943 1.089 17.671 o
3 -1 -10 10.264 12.399 0.849 61.453 o
3 -1 -9 66.108 65.713 1.634 5.741 o
3 -1 -8 45.956 52.056 1.395 9.634 o
3 -1 -7 79.383 77.905 1.872 4.184 o
3 -1 -6 78.856 75.998 1.872 4.264 o
3 -1 -5 68.520 60.283 1.599 5.813 o
3 -1 -4 7.501 8.955 1.348 37.392 o
3 -1 -3 133.916 132.144 2.889 1.598 o
3 -1 -2 114.119 127.828 3.081 1.866 o
3 -1 -1 303.015 320.002 6.434 0.317 o
3 0 0 7.815 5.104 1.059 57.049 o
3 0 1 0.610 0.455 0.289 806.789 o
3 0 2 38.113 50.784 1.326 11.663 o
3 0 3 0.045 0.407 0.301 866.324 o
3 0 4 102.403 91.013 1.946 2.913 o
3 0 5 20.558 22.562 0.685 38.261 o
3 0 6 48.320 47.553 0.993 10.811 o
3 0 7 0.296 0.988 0.505 304.143 o
3 0 8 1.121 0.658 0.723 149.461 o
3 0 9 95.340 97.061 1.905 3.064 o
3 0 10 51.913 54.098 1.758 7.584 o
3 0 11 3.284 4.720 0.545 183.362 o
3 0 12 0.001 0.467 0.439 420.847 o
3 0 13 0.615 1.297 0.555 246.094 o
3 0 14 6.697 7.129 0.659 108.603 o
3 0 15 10.736 9.856 1.493 29.530 o
3 0 16 12.827 14.761 0.849 52.921 o
3 0 17 11.124 11.110 1.059 47.093 o
3 0 18 0.229 0.000 0.578 245.487 o
3 0 19 0.118 0.000 0.578 247.305 o
3 1 0 286.406 290.478 4.891 0.384 o
3 1 1 140.039 140.874 2.537 1.523 o
3 1 2 12.595 15.265 0.650 65.273 o
3 1 3 47.582 45.993 1.306 10.186 o
3 1 4 20.398 18.839 0.946 34.208 o
3 1 5 94.878 88.980 1.704 3.317 o
3 1 6 61.659 61.326 1.292 6.879 o
3 1 7 48.518 44.401 2.360 6.901 o
3 1 8 99.666 97.404 1.905 2.915 o
3 1 9 0.172 0.378 0.371 571.573 o
3 1 10 72.054 68.911 3.774 2.998 o
3 1 11 13.214 12.994 0.952 48.183 o
3 1 12 27.981 28.337 0.907 23.730 o
3 1 13 9.202 7.584 0.504 117.317 o
3 1 14 0.185 0.230 0.333 706.418 o
3 1 15 17.547 16.875 0.710 47.643 o
3 1 16 8.592 8.522 0.647 95.946 o
3 1 17 2.330 2.128 0.593 189.459 o
3 1 18 18.121 15.985 1.156 32.166 o
3 2 0 31.678 32.323 1.473 15.173 o
3 2 1 40.066 43.017 0.969 13.792 o
3 2 2 75.869 81.271 1.448 4.618 o
3 2 3 17.126 17.288 0.647 50.583 o
3 2 4 13.422 14.889 0.687 60.984 o
3 2 5 54.562 49.361 1.326 8.586 o
3 2 6 97.957 99.516 3.130 2.411 o
3 2 7 91.090 88.885 1.753 3.448 o
3 2 8 14.785 14.434 0.842 49.680 o
3 2 9 8.574 7.448 0.713 89.444 o
3 2 10 5.969 5.840 0.722 104.364 o
3 2 11 2.258 2.864 0.789 115.988 o
3 2 12 11.113 10.880 0.954 53.783 o
3 2 13 3.834 3.995 0.438 234.361 o
3 2 14 7.705 7.722 0.926 66.734 o
3 2 15 4.737 4.807 0.494 183.505 o
3 2 16 3.962 4.111 0.461 217.614 o
3 2 17 17.009 18.634 0.946 38.483 o
3 2 18 1.533 2.022 0.578 209.657 o
3 3 0 11.988 11.235 0.630 76.086 o
3 3 1 25.405 23.331 1.156 23.700 o
3 3 2 96.631 93.225 1.794 3.133 o
3 3 3 44.767 46.188 1.958 8.434 o
3 3 4 237.794 233.458 4.901 0.536 o
3 3 5 64.250 58.672 1.590 6.297 o
3 3 6 3.181 2.855 0.481 234.602 o
3 3 7 98.603 97.540 1.902 2.948 o
3 3 8 41.713 40.616 1.077 13.168 o
3 3 9 12.531 13.966 0.735 61.662 o
3 3 10 46.125 42.993 1.087 11.593 o
3 3 11 24.476 25.847 1.083 24.618 o
3 3 12 1.386 1.949 0.550 230.685 o
3 3 13 31.190 30.995 0.959 20.291 o
3 3 14 15.817 15.373 0.735 51.779 o
3 3 15 5.012 4.814 0.438 202.421 o
3 3 16 32.347 31.760 1.733 13.077 o
3 3 17 2.301 2.916 0.405 317.647 o
3 4 0 19.364 18.915 1.300 26.433 o
3 4 1 12.848 13.659 0.709 62.996 o
3 4 2 24.431 22.137 0.777 31.605 o
3 4 3 73.391 77.142 1.557 4.830 o
3 4 4 154.722 147.857 2.333 1.345 o
3 4 5 333.777 348.412 5.726 0.280 o
3 4 6 440.772 439.856 7.190 0.168 o
3 4 7 13.886 13.954 1.069 40.893 o
3 4 8 2.639 3.328 0.623 165.756 o
3 4 9 21.371 21.052 1.444 21.927 o
3 4 10 5.791 5.936 0.523 152.906 o
3 4 11 0.681 0.779 0.361 535.915 o
3 4 12 9.299 10.584 0.658 85.981 o
3 4 13 1.411 2.202 0.391 386.367 o
3 4 14 6.365 5.833 0.668 112.843 o
3 4 15 3.962 3.578 0.507 199.064 o
3 4 16 6.152 5.042 1.059 59.900 o
3 5 0 28.524 25.513 0.762 26.212 o
3 5 1 59.599 62.404 1.209 7.186 o
3 5 2 47.487 43.816 1.154 10.940 o
3 5 3 68.292 64.690 1.289 6.008 o
3 5 4 38.149 38.351 0.952 15.379 o
3 5 5 96.031 93.687 2.244 2.944 o
3 5 6 12.314 11.762 0.711 67.299 o
3 5 7 7.301 7.885 0.655 103.570 o
3 5 8 2.825 3.682 0.477 236.012 o
3 5 9 2.161 2.022 0.517 239.354 o
3 5 10 1.889 2.219 0.477 274.767 o
3 5 11 10.689 11.579 0.740 70.448 o
3 5 12 1.837 2.188 0.439 312.578 o
3 5 13 2.151 2.678 0.439 294.882 o
3 5 14 12.603 11.716 0.681 68.781 o
3 6 0 14.237 15.536 1.348 29.896 o
3 6 1 5.065 4.594 0.561 156.500 o
3 6 2 17.035 16.276 0.817 44.956 o
3 6 3 17.223 16.997 0.817 44.013 o
3 6 4 26.863 25.614 1.348 19.593 o
3 6 5 25.514 24.754 0.953 26.307 o
3 6 6 2.569 2.931 0.439 278.917 o
3 6 7 7.208 7.604 0.770 86.868 o
3 6 8 0.552 0.819 0.409 439.721 o
3 6 9 3.858 3.340 0.409 259.926 o
3 6 10 7.672 8.298 0.963 62.659 o
3 6 11 4.678 5.158 0.576 152.689 o
3 7 0 14.912 15.289 0.749 53.225 o
3 7 1 1.704 1.589 0.409 363.785 o
3 7 2 15.326 15.363 0.749 52.215 o
3 7 3 7.347 7.901 0.681 98.966 o
3 7 4 9.503 10.363 0.681 82.988 o
3 7 5 1.285 1.813 0.626 186.846 o
3 7 6 4.506 3.813 0.626 144.691 o
3 7 7 7.829 8.915 0.784 80.312 o
4 -6 -8 13.753 16.070 1.300 31.499 o
4 -6 -7 3.241 2.818 0.385 304.531 o
4 -6 -6 5.824 4.615 0.530 157.992 o
4 -6 -5 6.937 6.544 0.770 90.117 o
4 -6 -4 9.787 10.091 0.713 78.921 o
4 -6 -3 4.018 3.178 0.674 136.368 o
4 -6 -2 2.784 3.852 0.674 143.191 o
4 -6 -1 1.303 1.059 0.578 220.154 o
4 -5 -12 17.279 20.511 0.963 36.409 o
4 -5 -11 10.014 10.207 0.867 63.400 o
4 -5 -10 0.102 0.578 0.481 345.732 o
4 -5 -9 2.527 2.455 0.462 267.421 o
4 -5 -8 7.671 7.305 0.713 93.916 o
4 -5 -7 39.317 41.203 1.190 13.256 o
4 -5 -6 9.319 9.196 0.749 78.398 o
4 -5 -5 0.921 0.570 0.439 376.958 o
4 -5 -4 38.280 36.582 1.190 14.298 o
4 -5 -3 12.950 12.229 1.252 35.425 o
4 -5 -2 3.669 3.861 0.602 160.800 o
4 -5 -1 1.325 1.316 0.569 224.015 o
4 -4 -14 8.208 10.496 0.867 67.715 o
4 -4 -13 0.956 1.830 0.578 219.582 o
4 -4 -12 0.116 -0.193 0.481 354.970 o
4 -4 -11 0.546 0.000 0.578 240.293 o
4 -4 -10 12.036 12.545 2.407 12.738 o
4 -4 -9 2.154 1.637 0.613 184.714 o
4 -4 -8 5.500 4.943 0.722 109.246 o
4 -4 -7 16.384 17.211 0.867 43.309 o
4 -4 -6 10.881 11.902 0.781 65.878 o
4 -4 -5 46.242 48.913 1.362 9.980 o
4 -4 -4 84.917 80.401 1.975 3.772 o
4 -4 -3 43.192 38.952 1.226 12.318 o
4 -4 -2 49.218 46.440 1.194 10.157 o
4 -4 -1 34.280 31.942 1.146 16.941 o
4 -3 -16 2.730 1.444 0.481 259.652 o
4 -3 -15 0.239 0.481 0.481 342.797 o
4 -3 -14 4.574 5.778 0.867 85.598 o
4 -3 -13 12.129 13.578 1.059 43.910 o
4 -3 -12 3.497 2.889 0.770 114.369 o
4 -3 -11 1.715 2.600 0.578 202.984 o
4 -3 -10 8.074 8.378 0.963 61.717 o
4 -3 -9 23.340 25.545 1.041 26.263 o
4 -3 -8 1.355 0.977 0.462 322.426 o
4 -3 -7 17.031 18.081 0.917 39.812 o
4 -3 -6 23.347 24.150 1.021 27.151 o
4 -3 -5 41.047 39.133 1.258 12.720 o
4 -3 -4 1.903 2.841 1.107 63.460 o
4 -3 -3 24.830 23.251 0.834 29.588 o
4 -3 -2 19.326 18.328 0.708 43.040 o
4 -3 -1 6.389 6.904 0.517 143.025 o
4 -2 -17 36.905 43.236 1.541 11.818 o
4 -2 -16 14.272 14.348 0.963 44.812 o
4 -2 -15 10.623 10.881 0.963 54.078 o
4 -2 -14 26.750 26.770 1.348 19.380 o
4 -2 -13 7.114 7.415 0.867 75.150 o
4 -2 -12 2.678 3.178 0.674 146.663 o
4 -2 -11 43.322 44.200 1.830 9.237 o
4 -2 -10 24.326 24.266 1.348 21.145 o
4 -2 -9 113.482 116.041 2.621 2.103 o
4 -2 -8 15.936 18.198 0.902 41.865 o
4 -2 -7 68.941 70.082 2.311 4.553 o
4 -2 -6 25.493 24.120 0.969 26.325 o
4 -2 -5 16.331 16.652 0.827 45.474 o
4 -2 -4 7.609 8.039 0.722 91.133 o
4 -2 -3 40.944 40.084 0.993 13.876 o
4 -2 -2 35.048 34.023 0.925 17.790 o
4 -2 -1 55.608 55.117 1.168 8.312 o
4 -1 -18 6.684 8.089 0.867 75.424 o
4 -1 -17 3.895 4.237 0.674 133.371 o
4 -1 -16 1.450 0.770 0.578 220.117 o
4 -1 -15 1.879 1.733 0.578 206.774 o
4 -1 -13 21.107 19.452 1.156 28.150 o
4 -1 -12 8.242 9.437 0.963 60.250 o
4 -1 -11 13.346 13.578 1.156 38.132 o
4 -1 -10 257.299 265.842 7.607 0.385 o
4 -1 -9 32.224 29.177 1.637 14.164 o
4 -1 -8 455.765 483.741 10.833 0.136 o
4 -1 -7 20.470 21.142 1.187 27.310 o
4 -1 -6 31.728 32.205 1.058 18.775 o
4 -1 -5 6.097 7.794 0.686 105.169 o
4 -1 -4 13.225 13.502 0.723 61.187 o
4 -1 -3 13.842 12.899 0.676 63.338 o
4 -1 -2 30.022 29.350 1.223 18.683 o
4 -1 -1 3.612 3.464 0.462 230.480 o
4 0 0 137.033 146.415 2.669 1.507 o
4 0 1 152.947 160.823 2.562 1.276 o
4 0 2 14.793 18.669 0.773 48.736 o
4 0 3 47.806 46.966 1.201 10.373 o
4 0 4 25.759 22.168 0.802 29.746 o
4 0 5 47.172 47.709 1.097 10.750 o
4 0 6 1.800 2.063 0.453 301.137 o
4 0 7 85.814 90.328 2.131 3.424 o
4 0 8 72.407 77.834 4.767 2.227 o
4 0 9 9.507 13.289 1.348 34.192 o
4 0 10 16.787 14.348 1.348 28.543 o
4 0 11 0.420 1.348 0.770 134.423 o
4 0 12 3.308 3.032 0.481 230.181 o
4 0 13 0.117 -0.444 0.674 182.091 o
4 0 14 4.295 3.037 0.674 134.834 o
4 0 15 1.778 1.504 0.481 282.544 o
4 1 0 1.620 1.779 0.399 376.596 o
4 1 1 6.006 5.425 0.500 160.232 o
4 1 2 44.969 45.801 1.463 10.178 o
4 1 3 8.369 8.739 0.877 68.597 o
4 1 4 28.263 30.439 1.155 20.002 o
4 1 5 23.495 23.103 2.064 13.323 o
4 1 6 52.157 52.467 3.358 4.367 o
4 1 7 46.166 46.517 2.473 6.713 o
4 1 8 7.514 10.839 1.156 46.544 o
4 1 9 13.425 13.223 0.917 49.464 o
4 1 10 1.392 1.258 0.507 271.574 o
4 1 11 11.019 10.433 0.915 57.090 o
4 1 12 3.903 3.600 1.107 60.063 o
4 1 13 0.673 0.564 0.770 135.164 o
4 1 14 3.017 2.998 0.477 239.207 o
4 1 15 5.229 4.718 0.674 122.358 o
4 2 0 6.694 7.464 0.619 115.160 o
4 2 1 30.396 29.955 0.975 20.893 o
4 2 2 3.097 3.543 0.438 257.238 o
4 2 3 4.443 3.719 0.445 220.549 o
4 2 4 9.132 9.922 0.862 66.477 o
4 2 5 21.668 21.884 1.042 29.119 o
4 2 6 14.255 15.146 0.892 47.565 o
4 2 7 43.475 48.143 2.595 6.542 o
4 2 8 20.733 22.422 1.110 28.252 o
4 2 9 52.240 53.635 1.630 7.883 o
4 2 10 3.335 3.852 0.770 112.765 o
4 2 11 20.373 17.622 1.348 25.183 o
4 2 12 9.086 9.052 0.623 95.264 o
4 2 13 8.914 7.318 0.963 61.061 o
4 2 14 0.634 1.348 0.578 228.193 o
4 3 0 0.988 0.722 0.477 321.226 o
4 3 1 12.851 14.666 0.849 52.972 o
4 3 2 7.673 9.774 0.781 79.662 o
4 3 3 18.743 17.136 0.917 38.124 o
4 3 4 14.292 13.502 1.252 33.676 o
4 3 5 61.250 61.214 1.667 6.346 o
4 3 6 98.643 99.018 2.359 2.735 o
4 3 7 74.359 77.972 1.940 4.402 o
4 3 8 61.455 65.187 1.702 6.083 o
4 3 9 13.995 18.296 1.348 29.103 o
4 3 10 15.684 12.973 0.877 47.643 o
4 3 11 2.964 1.878 0.623 169.663 o
4 3 12 2.619 3.048 0.722 131.912 o
4 3 13 19.115 22.052 1.156 28.702 o
4 4 0 2.397 2.696 0.507 234.672 o
4 4 1 1.668 2.203 0.477 280.698 o
4 4 2 35.110 34.669 1.158 15.973 o
4 4 3 11.308 10.765 0.781 66.291 o
4 4 4 27.013 25.695 1.021 23.831 o
4 4 5 29.965 30.718 1.089 19.745 o
4 4 6 18.283 16.875 1.015 35.765 o
4 4 7 17.764 13.307 0.849 44.963 o
4 4 8 11.540 9.401 0.749 70.399 o
4 4 9 4.175 4.344 0.674 130.961 o
4 4 10 1.353 1.300 0.477 301.756 o
4 4 11 8.483 8.673 1.204 43.889 o
4 4 12 3.993 4.615 1.011 69.243 o
4 5 0 9.815 10.053 1.156 44.206 o
4 5 1 2.395 2.327 0.477 260.890 o
4 5 2 9.142 10.955 0.749 75.871 o
4 5 3 24.292 25.707 1.541 18.262 o
4 5 4 6.675 6.982 0.819 83.375 o
4 5 5 16.751 16.084 0.817 45.624 o
4 5 6 13.788 12.428 0.819 55.156 o
4 5 7 47.151 43.247 1.226 10.835 o
4 5 8 6.540 6.355 0.963 67.290 o
4 5 9 13.734 12.868 0.854 52.713 o
4 6 0 3.310 3.111 0.439 256.705 o
4 6 1 1.560 0.963 0.439 343.806 o
4 6 2 8.702 7.404 0.781 80.221 o
4 6 3 4.564 4.911 0.578 154.473 o
4 6 4 5.977 6.548 0.867 79.909 o
4 6 5 3.728 3.370 0.578 172.191 o
5 -4 -7 10.807 9.302 0.671 80.859 o
5 -4 -6 0.430 -0.222 0.439 411.507 o
5 -4 -5 3.438 3.199 0.552 188.191 o
5 -4 -4 0.097 0.481 0.578 243.691 o
5 -4 -3 25.730 25.903 1.252 21.344 o
5 -4 -2 0.758 1.156 0.578 227.761 o
5 -4 -1 0.881 1.444 0.578 223.642 o
5 -3 -10 3.500 3.178 0.481 224.486 o
5 -3 -9 13.468 14.444 0.867 50.968 o
5 -3 -8 7.330 7.679 0.713 94.643 o
5 -3 -7 8.810 9.808 0.713 83.376 o
5 -3 -6 18.384 20.014 0.849 38.789 o
5 -3 -5 1.841 1.836 0.477 280.970 o
5 -3 -4 19.264 18.770 0.917 36.400 o
5 -3 -3 5.108 3.852 0.770 104.167 o
5 -3 -2 23.939 22.340 1.252 23.374 o
5 -3 -1 17.822 14.444 1.156 33.161 o
5 -2 -12 1.887 1.156 0.385 397.625 o
5 -2 -11 7.919 9.244 0.770 80.990 o
5 -2 -10 21.468 20.607 1.059 29.493 o
5 -2 -9 11.097 11.170 0.867 59.598 o
5 -2 -8 14.905 15.600 0.963 42.903 o
5 -2 -7 23.556 24.152 0.917 28.868 o
5 -2 -6 0.522 -0.119 0.963 88.601 o
5 -2 -5 3.451 2.984 0.507 212.540 o
5 -2 -4 5.599 5.414 1.300 42.830 o
5 -2 -3 3.220 3.650 0.722 126.262 o
5 -2 -2 3.538 4.614 0.729 119.682 o
5 -2 -1 9.889 10.753 0.944 56.982 o
5 -1 -13 2.676 2.504 0.481 248.757 o
5 -1 -12 2.861 3.370 0.481 235.426 o
5 -1 -11 6.757 7.415 0.770 89.070 o
5 -1 -10 0.893 1.926 0.578 219.800 o
5 -1 -9 33.010 31.970 1.348 15.800 o
5 -1 -8 8.141 6.163 0.867 73.972 o
5 -1 -7 13.254 14.155 1.059 42.003 o
5 -1 -6 9.543 11.774 0.781 70.076 o
5 -1 -5 61.079 62.962 3.418 3.755 o
5 -1 -4 1.659 1.733 0.770 126.846 o
5 -1 -3 13.899 13.840 0.877 50.146 o
5 -1 -2 22.040 20.723 0.898 32.515 o
5 -1 -1 6.125 4.725 0.602 133.822 o
5 0 0 2.592 2.504 0.867 97.749 o
5 0 1 5.569 8.364 1.041 59.706 o
5 0 2 0.786 0.566 0.626 199.675 o
5 0 3 16.632 13.598 0.946 42.536 o
5 0 4 0.605 0.560 0.532 274.082 o
5 0 5 33.764 33.510 1.190 16.483 o
5 0 6 28.117 26.220 1.054 22.500 o
5 0 7 0.980 0.385 0.477 326.725 o
5 0 8 7.692 7.734 0.749 87.606 o
5 0 9 3.164 3.370 0.674 142.110 o
5 0 10 2.689 3.823 0.392 300.602 o
5 1 0 5.606 5.874 0.867 82.128 o
5 1 2 15.202 15.792 1.541 24.384 o
5 1 3 6.018 6.644 1.156 51.077 o
5 1 4 19.101 18.489 1.348 25.697 o
5 1 5 13.522 13.385 1.252 34.400 o
5 1 6 8.186 8.763 1.059 53.436 o
5 1 7 6.849 8.955 1.059 55.457 o
5 1 8 27.814 29.177 1.348 18.377 o
5 1 9 16.720 20.029 1.156 31.603 o
5 1 10 31.793 33.767 2.070 10.810 o
5 2 0 11.694 15.022 1.156 39.148 o
5 2 1 9.991 10.304 1.156 43.842 o
5 2 2 5.088 6.933 0.963 69.935 o
5 2 3 11.418 9.822 1.059 47.610 o
5 2 4 3.517 2.889 0.674 141.248 o
5 2 5 6.670 5.296 0.963 68.193 o
5 2 6 7.853 7.415 0.963 63.222 o
5 2 7 21.811 22.244 1.156 26.549 o
5 2 8 27.486 27.444 1.252 20.036 o
5 2 9 15.694 16.627 0.713 51.725 o
5 3 0 10.668 11.652 1.059 47.366 o
5 3 1 2.418 2.215 0.578 195.971 o
5 3 2 0.973 1.059 0.578 225.184 o
5 3 3 1.205 1.637 0.578 217.294 o
5 3 4 2.503 1.733 0.578 198.091 o
5 3 5 4.162 3.370 0.578 167.178 o
5 3 6 0.297 0.193 0.481 345.658 o
5 3 7 2.786 2.215 0.481 249.524 o
5 4 0 0.555 0.506 0.457 366.105 o
5 4 1 0.000 0.096 0.481 357.287 o
5 4 2 0.563 0.385 0.481 333.893 o
5 4 3 0.033 0.578 0.481 348.012 o
5 4 4 1.365 2.118 0.481 285.334 o
;
_iucr_refine_instructions_details 
;
TITL ventilanone.res in P2(1)
REM Old TITL ventilanone in P2(1)
REM SHELXT solution in P2(1)
REM R1 0.127, Rweak 0.027, Alpha 0.001, Orientation as input
REM Flack x = 0.189 ( 0.070 ) from Parsons' quotients
REM Formula found by SHELXT: C16 H8 O5
CELL 1.54178 4.8054 7.5474 19.6321 90 94.394 90
ZERR 2 0.0011 0.0006 0.0034 0 0.021 0
LATT -1
SYMM -X,0.5+Y,-Z
SFAC C H O
UNIT 32 36 10

L.S. 20
PLAN  5
SIZE 0.35 0.3 0.3
TEMP -0.15
CONF
BOND $H
LIST 6
fmap 2
acta 
MORE -1
EXTI 0.009477
OMIT 0 0 1
OMIT 0 0 8
OMIT -4 0 17
WGHT 0.047003 0.033436
FVAR 1.019053
REM <olex2.extras>
REM <HklSrc "%.\\ventilanone.hkl">
REM </olex2.extras>

C1    1     0.10572  0.74578  0.65547  11.00000  0.05339  0.04045  0.03782 =
 0.00437  0.00294  0.00173 
AFIX 13
H1    2    -0.09378  0.71853  0.64832  11.00000 -1.20000 
AFIX 0
C1A   1     0.24028  0.62555  0.71202  11.00000  0.04169  0.03370  0.03514 =
 -0.00116  0.00268 -0.00123 
AFIX 13
H1A   2     0.42966  0.66992  0.72362  11.00000 -1.20000 
AFIX 0
C3    1     0.21713  0.54165  0.56815  11.00000  0.05663  0.05556  0.03547 =
 0.00021  0.00501 -0.00894 
AFIX 13
H3    2     0.02085  0.50519  0.56360  11.00000 -1.20000 
AFIX 0
C4    1     0.37655  0.41990  0.61841  11.00000  0.05376  0.04570  0.03673 =
 -0.00229  0.01403 -0.00442 
AFIX 23
H4a   2     0.36073  0.29888  0.60194  11.00000 -1.20000 
H4b   2     0.57254  0.45210  0.62169  11.00000 -1.20000 
AFIX 0
C4A   1     0.26677  0.43107  0.68811  11.00000  0.04020  0.03604  0.03266 =
 -0.00091  0.00922 -0.00167 
AFIX 13
H4Aa  2     0.08067  0.37725  0.68556  11.00000 -1.20000 
AFIX 0
C5    1     0.44734  0.33680  0.74340  11.00000  0.03827  0.03152  0.03856 =
 -0.00067  0.01043 -0.00067 
C5A   1     0.35012  0.34548  0.81374  11.00000  0.03463  0.03573  0.03332 =
 -0.00057  0.00570  0.00140 
C6    1     0.42239  0.21778  0.86273  11.00000  0.04171  0.03976  0.03731 =
 0.00100  0.00433  0.00283 
C7    1     0.31253  0.23577  0.92704  11.00000  0.04997  0.04478  0.03579 =
 0.00648  0.00643  0.00154 
C8    1     0.13502  0.37175  0.94131  11.00000  0.05331  0.05386  0.03061 =
 -0.00168  0.01071  0.00266 
AFIX 43
H8    2     0.06533  0.37956  0.98411  11.00000 -1.20000 
AFIX 0
C9    1     0.06097  0.49657  0.89168  11.00000  0.04687  0.04292  0.03435 =
 -0.00566  0.00717  0.00631 
C9A   1     0.16807  0.48779  0.82744  11.00000  0.03934  0.03673  0.03172 =
 -0.00406  0.00436  0.00221 
C10   1     0.09256  0.62392  0.77659  11.00000  0.04580  0.03753  0.03422 =
 -0.00429  0.00255  0.00686 
C11   1     0.14284  0.94121  0.67186  11.00000  0.10272  0.03678  0.05842 =
 0.00633 -0.00207  0.00320 
AFIX 137
H11a  2     0.33828  0.96875  0.67758  11.00000 -1.50000 
H11b  2     0.05632  1.01055  0.63510  11.00000 -1.50000 
H11c  2     0.05743  0.96798  0.71328  11.00000 -1.50000 
AFIX 0
C12   1     0.32841  0.54294  0.49835  11.00000  0.09747  0.07843  0.03630 =
 0.00456  0.01005 -0.00057 
AFIX 137
H12a  2     0.22744  0.62848  0.46995  11.00000 -1.50000 
H12b  2     0.52285  0.57361  0.50258  11.00000 -1.50000 
H12c  2     0.30574  0.42756  0.47810  11.00000 -1.50000 
AFIX 0
C13   1     0.59860  0.05700  0.85127  11.00000  0.07017  0.05016  0.04962 =
 0.00851  0.01093  0.02243 
AFIX 137
H13a  2     0.57035  0.02068  0.80439  11.00000 -1.50000 
H13b  2     0.79184  0.08544  0.86178  11.00000 -1.50000 
H13c  2     0.54590 -0.03758  0.88034  11.00000 -1.50000 
AFIX 0
O2    3     0.23433  0.71911  0.59341  11.00000  0.06981  0.04593  0.03948 =
 0.00718  0.00660 -0.00578 
O5    3     0.66230  0.26300  0.73117  11.00000  0.04792  0.05661  0.05244 =
 0.00432  0.02073  0.01371 
O7    3     0.38861  0.11065  0.97398  11.00000  0.08609  0.06407  0.04538 =
 0.01974  0.01893  0.01999 
AFIX 147
H7    2     0.30183  0.12516  1.00792  11.00000 -1.50000 
AFIX 0
O9    3    -0.11680  0.62768  0.90728  11.00000  0.07740  0.05871  0.03825 =
 -0.00309  0.01784  0.02646 
AFIX 147
H9    2    -0.15492  0.68898  0.87336  11.00000 -1.50000 
AFIX 0
O10   3    -0.09147  0.73447  0.78614  11.00000  0.07660  0.05770  0.04871 =
 0.00344  0.01416  0.03306 
HKLF 4

END
Q1 1 0.055556 0.78 0.805556 11 0.05 0.17
Q2 1 0.166667 0.68 0.680556 11 0.05 0.16
Q3 1 0.222222 0.54 0.694444 11 0.05 0.15
Q4 1 0.444444 0.3 0.847222 11 0.05 0.14
Q5 1 0.722222 0.02 0.902778 11 0.05 0.12

  REM The information below was added by Olex2.
  REM
  REM R1 = 0.0304 for 2342 Fo > 4sig(Fo) and 0.0324 for all 2480 data
  REM 196 parameters refined using 1 restraints
  REM Highest difference peak 0.1680, deepest hole -0.1455
  REM Mean Shift 0.0000, Max Shift -0.0007.

  REM +++ Tabular Listing of Refinement Information +++
  REM R1_all = 0.0324
  REM R1_gt = 0.0304
  REM wR_ref = 0.0809
  REM GOOF = 1.1154
  REM Shift_max = -0.0007
  REM Shift_mean = 0.0000
  REM Reflections_all = 2480
  REM Reflections_gt = 2342
  REM Parameters = 196
  REM Hole = -0.1455
  REM Peak = 0.1680
  REM Flack = 0.12(8)

  
;
_olex2_submission_special_instructions 'No special instructions were received'
_chemical_name_common            'ventilanone L'
_exptl_crystal_recrystallization_method 
'Re-crystallisation from solvent: CH2Cl2-hexane'
_chemical_compound_source        plants
